# Supplementary material for: Identification and validation of key genes associated with cell senescence in acute myocardial infarction
Source: Front Cardiovasc Med. 2025 Feb 19;12:1499157. doi: 10.3389/fcvm.2025.1499157 (PMC11880263; doi:10.3389/fcvm.2025.1499157)
Supplement: Supplementary Table S1 — Sample information in dataset GSE60993. [file Datasheet1.csv]

title	geo_accession	status	submission_date	last_update_date	type	channel_count	source_name_ch1	organism_ch1	characteristics_ch1	treatment_protocol_ch1	growth_protocol_ch1	molecule_ch1	extract_protocol_ch1	label_ch1	label_protocol_ch1	taxid_ch1	hyb_protocol	scan_protocol	description	data_processing	platform_id	contact_name	contact_email	contact_institute	contact_address	contact_city	contact_state	contact_zip/postal_code	contact_country	supplementary_file	data_row_count	disease:ch1
Normal_1	GSM1495313	Public on May 23 2015	Sep 02 2014	Oct 18 2022	RNA	1	Human blood	Homo sapiens	disease: Non-disease control	Blood samples were obtained from the arterial sheath before angiography and collected in PAXgene Blood RNA tube (Qiagen, Valencia, CA) for RNA isolation	Patients with ACS who underwent primary percutaneous coronary intervention (PCI) at the Seoul St. Mary’s Hospital in South Korea within 4 hours after the onset of chest pain were enrolled in an institutional review board–approved protocol.	total RNA	Total RNA from blood was extracted using the PAXgene blood RNA kit (Qiagen) and purified with RNeasy kit (Qiagen) according to the manufacturer’s instruction.	biotin	Biotinylated cRNA were prepared with the Ambion MessageAmp kit for Illumina arrays	9606	Standard Illumina hybridization protocol	Standard Illumina scanning protocol	Non-disease control 1	The data were normalized using quantile normalization with GenPlex 3.0	GPL6884	Jung Woo,,Eun	jetaimebin@catholic.ac.kr	Ajou University of Korea	Department of Gastroenterology	Suwon, Korea	Korea	16499	South Korea	NONE	48803	Non-disease control
Normal_2	GSM1495314	Public on May 23 2015	Sep 02 2014	Oct 18 2022	RNA	1	Human blood	Homo sapiens	disease: Non-disease control	Blood samples were obtained from the arterial sheath before angiography and collected in PAXgene Blood RNA tube (Qiagen, Valencia, CA) for RNA isolation	Patients with ACS who underwent primary percutaneous coronary intervention (PCI) at the Seoul St. Mary’s Hospital in South Korea within 4 hours after the onset of chest pain were enrolled in an institutional review board–approved protocol.	total RNA	Total RNA from blood was extracted using the PAXgene blood RNA kit (Qiagen) and purified with RNeasy kit (Qiagen) according to the manufacturer’s instruction.	biotin	Biotinylated cRNA were prepared with the Ambion MessageAmp kit for Illumina arrays	9606	Standard Illumina hybridization protocol	Standard Illumina scanning protocol	Non-disease control 2	The data were normalized using quantile normalization with GenPlex 3.0	GPL6884	Jung Woo,,Eun	jetaimebin@catholic.ac.kr	Ajou University of Korea	Department of Gastroenterology	Suwon, Korea	Korea	16499	South Korea	NONE	48803	Non-disease control
Normal_3	GSM1495315	Public on May 23 2015	Sep 02 2014	Oct 18 2022	RNA	1	Human blood	Homo sapiens	disease: Non-disease control	Blood samples were obtained from the arterial sheath before angiography and collected in PAXgene Blood RNA tube (Qiagen, Valencia, CA) for RNA isolation	Patients with ACS who underwent primary percutaneous coronary intervention (PCI) at the Seoul St. Mary’s Hospital in South Korea within 4 hours after the onset of chest pain were enrolled in an institutional review board–approved protocol.	total RNA	Total RNA from blood was extracted using the PAXgene blood RNA kit (Qiagen) and purified with RNeasy kit (Qiagen) according to the manufacturer’s instruction.	biotin	Biotinylated cRNA were prepared with the Ambion MessageAmp kit for Illumina arrays	9606	Standard Illumina hybridization protocol	Standard Illumina scanning protocol	Non-disease control 3	The data were normalized using quantile normalization with GenPlex 3.0	GPL6884	Jung Woo,,Eun	jetaimebin@catholic.ac.kr	Ajou University of Korea	Department of Gastroenterology	Suwon, Korea	Korea	16499	South Korea	NONE	48803	Non-disease control
Normal_4	GSM1495316	Public on May 23 2015	Sep 02 2014	Oct 18 2022	RNA	1	Human blood	Homo sapiens	disease: Non-disease control	Blood samples were obtained from the arterial sheath before angiography and collected in PAXgene Blood RNA tube (Qiagen, Valencia, CA) for RNA isolation	Patients with ACS who underwent primary percutaneous coronary intervention (PCI) at the Seoul St. Mary’s Hospital in South Korea within 4 hours after the onset of chest pain were enrolled in an institutional review board–approved protocol.	total RNA	Total RNA from blood was extracted using the PAXgene blood RNA kit (Qiagen) and purified with RNeasy kit (Qiagen) according to the manufacturer’s instruction.	biotin	Biotinylated cRNA were prepared with the Ambion MessageAmp kit for Illumina arrays	9606	Standard Illumina hybridization protocol	Standard Illumina scanning protocol	Non-disease control 4	The data were normalized using quantile normalization with GenPlex 3.0	GPL6884	Jung Woo,,Eun	jetaimebin@catholic.ac.kr	Ajou University of Korea	Department of Gastroenterology	Suwon, Korea	Korea	16499	South Korea	NONE	48803	Non-disease control
Normal_5	GSM1495317	Public on May 23 2015	Sep 02 2014	Oct 18 2022	RNA	1	Human blood	Homo sapiens	disease: Non-disease control	Blood samples were obtained from the arterial sheath before angiography and collected in PAXgene Blood RNA tube (Qiagen, Valencia, CA) for RNA isolation	Patients with ACS who underwent primary percutaneous coronary intervention (PCI) at the Seoul St. Mary’s Hospital in South Korea within 4 hours after the onset of chest pain were enrolled in an institutional review board–approved protocol.	total RNA	Total RNA from blood was extracted using the PAXgene blood RNA kit (Qiagen) and purified with RNeasy kit (Qiagen) according to the manufacturer’s instruction.	biotin	Biotinylated cRNA were prepared with the Ambion MessageAmp kit for Illumina arrays	9606	Standard Illumina hybridization protocol	Standard Illumina scanning protocol	Non-disease control 5	The data were normalized using quantile normalization with GenPlex 3.0	GPL6884	Jung Woo,,Eun	jetaimebin@catholic.ac.kr	Ajou University of Korea	Department of Gastroenterology	Suwon, Korea	Korea	16499	South Korea	NONE	48803	Non-disease control
Normal_6	GSM1495318	Public on May 23 2015	Sep 02 2014	Oct 18 2022	RNA	1	Human blood	Homo sapiens	disease: Non-disease control	Blood samples were obtained from the arterial sheath before angiography and collected in PAXgene Blood RNA tube (Qiagen, Valencia, CA) for RNA isolation	Patients with ACS who underwent primary percutaneous coronary intervention (PCI) at the Seoul St. Mary’s Hospital in South Korea within 4 hours after the onset of chest pain were enrolled in an institutional review board–approved protocol.	total RNA	Total RNA from blood was extracted using the PAXgene blood RNA kit (Qiagen) and purified with RNeasy kit (Qiagen) according to the manufacturer’s instruction.	biotin	Biotinylated cRNA were prepared with the Ambion MessageAmp kit for Illumina arrays	9606	Standard Illumina hybridization protocol	Standard Illumina scanning protocol	Non-disease control 6	The data were normalized using quantile normalization with GenPlex 3.0	GPL6884	Jung Woo,,Eun	jetaimebin@catholic.ac.kr	Ajou University of Korea	Department of Gastroenterology	Suwon, Korea	Korea	16499	South Korea	NONE	48803	Non-disease control
Normal_7	GSM1495319	Public on May 23 2015	Sep 02 2014	Oct 18 2022	RNA	1	Human blood	Homo sapiens	disease: Non-disease control	Blood samples were obtained from the arterial sheath before angiography and collected in PAXgene Blood RNA tube (Qiagen, Valencia, CA) for RNA isolation	Patients with ACS who underwent primary percutaneous coronary intervention (PCI) at the Seoul St. Mary’s Hospital in South Korea within 4 hours after the onset of chest pain were enrolled in an institutional review board–approved protocol.	total RNA	Total RNA from blood was extracted using the PAXgene blood RNA kit (Qiagen) and purified with RNeasy kit (Qiagen) according to the manufacturer’s instruction.	biotin	Biotinylated cRNA were prepared with the Ambion MessageAmp kit for Illumina arrays	9606	Standard Illumina hybridization protocol	Standard Illumina scanning protocol	Non-disease control 7	The data were normalized using quantile normalization with GenPlex 3.0	GPL6884	Jung Woo,,Eun	jetaimebin@catholic.ac.kr	Ajou University of Korea	Department of Gastroenterology	Suwon, Korea	Korea	16499	South Korea	NONE	48803	Non-disease control
NSTEMI_1	GSM1495320	Public on May 23 2015	Sep 02 2014	Oct 18 2022	RNA	1	Human blood	Homo sapiens	disease: Non-ST-elevation MI patients	Blood samples were obtained from the arterial sheath before angiography and collected in PAXgene Blood RNA tube (Qiagen, Valencia, CA) for RNA isolation	Patients with ACS who underwent primary percutaneous coronary intervention (PCI) at the Seoul St. Mary’s Hospital in South Korea within 4 hours after the onset of chest pain were enrolled in an institutional review board–approved protocol.	total RNA	Total RNA from blood was extracted using the PAXgene blood RNA kit (Qiagen) and purified with RNeasy kit (Qiagen) according to the manufacturer’s instruction.	biotin	Biotinylated cRNA were prepared with the Ambion MessageAmp kit for Illumina arrays	9606	Standard Illumina hybridization protocol	Standard Illumina scanning protocol	Non-ST-elevation MI patients 1	The data were normalized using quantile normalization with GenPlex 3.0	GPL6884	Jung Woo,,Eun	jetaimebin@catholic.ac.kr	Ajou University of Korea	Department of Gastroenterology	Suwon, Korea	Korea	16499	South Korea	NONE	48803	Non-ST-elevation MI patients
NSTEMI_2	GSM1495321	Public on May 23 2015	Sep 02 2014	Oct 18 2022	RNA	1	Human blood	Homo sapiens	disease: Non-ST-elevation MI patients	Blood samples were obtained from the arterial sheath before angiography and collected in PAXgene Blood RNA tube (Qiagen, Valencia, CA) for RNA isolation	Patients with ACS who underwent primary percutaneous coronary intervention (PCI) at the Seoul St. Mary’s Hospital in South Korea within 4 hours after the onset of chest pain were enrolled in an institutional review board–approved protocol.	total RNA	Total RNA from blood was extracted using the PAXgene blood RNA kit (Qiagen) and purified with RNeasy kit (Qiagen) according to the manufacturer’s instruction.	biotin	Biotinylated cRNA were prepared with the Ambion MessageAmp kit for Illumina arrays	9606	Standard Illumina hybridization protocol	Standard Illumina scanning protocol	Non-ST-elevation MI patients 2	The data were normalized using quantile normalization with GenPlex 3.0	GPL6884	Jung Woo,,Eun	jetaimebin@catholic.ac.kr	Ajou University of Korea	Department of Gastroenterology	Suwon, Korea	Korea	16499	South Korea	NONE	48803	Non-ST-elevation MI patients
NSTEMI_3	GSM1495322	Public on May 23 2015	Sep 02 2014	Oct 18 2022	RNA	1	Human blood	Homo sapiens	disease: Non-ST-elevation MI patients	Blood samples were obtained from the arterial sheath before angiography and collected in PAXgene Blood RNA tube (Qiagen, Valencia, CA) for RNA isolation	Patients with ACS who underwent primary percutaneous coronary intervention (PCI) at the Seoul St. Mary’s Hospital in South Korea within 4 hours after the onset of chest pain were enrolled in an institutional review board–approved protocol.	total RNA	Total RNA from blood was extracted using the PAXgene blood RNA kit (Qiagen) and purified with RNeasy kit (Qiagen) according to the manufacturer’s instruction.	biotin	Biotinylated cRNA were prepared with the Ambion MessageAmp kit for Illumina arrays	9606	Standard Illumina hybridization protocol	Standard Illumina scanning protocol	Non-ST-elevation MI patients 3	The data were normalized using quantile normalization with GenPlex 3.0	GPL6884	Jung Woo,,Eun	jetaimebin@catholic.ac.kr	Ajou University of Korea	Department of Gastroenterology	Suwon, Korea	Korea	16499	South Korea	NONE	48803	Non-ST-elevation MI patients
NSTEMI_4	GSM1495323	Public on May 23 2015	Sep 02 2014	Oct 18 2022	RNA	1	Human blood	Homo sapiens	disease: Non-ST-elevation MI patients	Blood samples were obtained from the arterial sheath before angiography and collected in PAXgene Blood RNA tube (Qiagen, Valencia, CA) for RNA isolation	Patients with ACS who underwent primary percutaneous coronary intervention (PCI) at the Seoul St. Mary’s Hospital in South Korea within 4 hours after the onset of chest pain were enrolled in an institutional review board–approved protocol.	total RNA	Total RNA from blood was extracted using the PAXgene blood RNA kit (Qiagen) and purified with RNeasy kit (Qiagen) according to the manufacturer’s instruction.	biotin	Biotinylated cRNA were prepared with the Ambion MessageAmp kit for Illumina arrays	9606	Standard Illumina hybridization protocol	Standard Illumina scanning protocol	Non-ST-elevation MI patients 4	The data were normalized using quantile normalization with GenPlex 3.0	GPL6884	Jung Woo,,Eun	jetaimebin@catholic.ac.kr	Ajou University of Korea	Department of Gastroenterology	Suwon, Korea	Korea	16499	South Korea	NONE	48803	Non-ST-elevation MI patients
NSTEMI_5	GSM1495324	Public on May 23 2015	Sep 02 2014	Oct 18 2022	RNA	1	Human blood	Homo sapiens	disease: Non-ST-elevation MI patients	Blood samples were obtained from the arterial sheath before angiography and collected in PAXgene Blood RNA tube (Qiagen, Valencia, CA) for RNA isolation	Patients with ACS who underwent primary percutaneous coronary intervention (PCI) at the Seoul St. Mary’s Hospital in South Korea within 4 hours after the onset of chest pain were enrolled in an institutional review board–approved protocol.	total RNA	Total RNA from blood was extracted using the PAXgene blood RNA kit (Qiagen) and purified with RNeasy kit (Qiagen) according to the manufacturer’s instruction.	biotin	Biotinylated cRNA were prepared with the Ambion MessageAmp kit for Illumina arrays	9606	Standard Illumina hybridization protocol	Standard Illumina scanning protocol	Non-ST-elevation MI patients 5	The data were normalized using quantile normalization with GenPlex 3.0	GPL6884	Jung Woo,,Eun	jetaimebin@catholic.ac.kr	Ajou University of Korea	Department of Gastroenterology	Suwon, Korea	Korea	16499	South Korea	NONE	48803	Non-ST-elevation MI patients
NSTEMI_6	GSM1495325	Public on May 23 2015	Sep 02 2014	Oct 18 2022	RNA	1	Human blood	Homo sapiens	disease: Non-ST-elevation MI patients	Blood samples were obtained from the arterial sheath before angiography and collected in PAXgene Blood RNA tube (Qiagen, Valencia, CA) for RNA isolation	Patients with ACS who underwent primary percutaneous coronary intervention (PCI) at the Seoul St. Mary’s Hospital in South Korea within 4 hours after the onset of chest pain were enrolled in an institutional review board–approved protocol.	total RNA	Total RNA from blood was extracted using the PAXgene blood RNA kit (Qiagen) and purified with RNeasy kit (Qiagen) according to the manufacturer’s instruction.	biotin	Biotinylated cRNA were prepared with the Ambion MessageAmp kit for Illumina arrays	9606	Standard Illumina hybridization protocol	Standard Illumina scanning protocol	Non-ST-elevation MI patients 6	The data were normalized using quantile normalization with GenPlex 3.0	GPL6884	Jung Woo,,Eun	jetaimebin@catholic.ac.kr	Ajou University of Korea	Department of Gastroenterology	Suwon, Korea	Korea	16499	South Korea	NONE	48803	Non-ST-elevation MI patients
NSTEMI_7	GSM1495326	Public on May 23 2015	Sep 02 2014	Oct 18 2022	RNA	1	Human blood	Homo sapiens	disease: Non-ST-elevation MI patients	Blood samples were obtained from the arterial sheath before angiography and collected in PAXgene Blood RNA tube (Qiagen, Valencia, CA) for RNA isolation	Patients with ACS who underwent primary percutaneous coronary intervention (PCI) at the Seoul St. Mary’s Hospital in South Korea within 4 hours after the onset of chest pain were enrolled in an institutional review board–approved protocol.	total RNA	Total RNA from blood was extracted using the PAXgene blood RNA kit (Qiagen) and purified with RNeasy kit (Qiagen) according to the manufacturer’s instruction.	biotin	Biotinylated cRNA were prepared with the Ambion MessageAmp kit for Illumina arrays	9606	Standard Illumina hybridization protocol	Standard Illumina scanning protocol	Non-ST-elevation MI patients 7	The data were normalized using quantile normalization with GenPlex 3.0	GPL6884	Jung Woo,,Eun	jetaimebin@catholic.ac.kr	Ajou University of Korea	Department of Gastroenterology	Suwon, Korea	Korea	16499	South Korea	NONE	48803	Non-ST-elevation MI patients
NSTEMI_8	GSM1495327	Public on May 23 2015	Sep 02 2014	Oct 18 2022	RNA	1	Human blood	Homo sapiens	disease: Non-ST-elevation MI patients	Blood samples were obtained from the arterial sheath before angiography and collected in PAXgene Blood RNA tube (Qiagen, Valencia, CA) for RNA isolation	Patients with ACS who underwent primary percutaneous coronary intervention (PCI) at the Seoul St. Mary’s Hospital in South Korea within 4 hours after the onset of chest pain were enrolled in an institutional review board–approved protocol.	total RNA	Total RNA from blood was extracted using the PAXgene blood RNA kit (Qiagen) and purified with RNeasy kit (Qiagen) according to the manufacturer’s instruction.	biotin	Biotinylated cRNA were prepared with the Ambion MessageAmp kit for Illumina arrays	9606	Standard Illumina hybridization protocol	Standard Illumina scanning protocol	Non-ST-elevation MI patients 8	The data were normalized using quantile normalization with GenPlex 3.0	GPL6884	Jung Woo,,Eun	jetaimebin@catholic.ac.kr	Ajou University of Korea	Department of Gastroenterology	Suwon, Korea	Korea	16499	South Korea	NONE	48803	Non-ST-elevation MI patients
NSTEMI_9	GSM1495328	Public on May 23 2015	Sep 02 2014	Oct 18 2022	RNA	1	Human blood	Homo sapiens	disease: Non-ST-elevation MI patients	Blood samples were obtained from the arterial sheath before angiography and collected in PAXgene Blood RNA tube (Qiagen, Valencia, CA) for RNA isolation	Patients with ACS who underwent primary percutaneous coronary intervention (PCI) at the Seoul St. Mary’s Hospital in South Korea within 4 hours after the onset of chest pain were enrolled in an institutional review board–approved protocol.	total RNA	Total RNA from blood was extracted using the PAXgene blood RNA kit (Qiagen) and purified with RNeasy kit (Qiagen) according to the manufacturer’s instruction.	biotin	Biotinylated cRNA were prepared with the Ambion MessageAmp kit for Illumina arrays	9606	Standard Illumina hybridization protocol	Standard Illumina scanning protocol	Non-ST-elevation MI patients 9	The data were normalized using quantile normalization with GenPlex 3.0	GPL6884	Jung Woo,,Eun	jetaimebin@catholic.ac.kr	Ajou University of Korea	Department of Gastroenterology	Suwon, Korea	Korea	16499	South Korea	NONE	48803	Non-ST-elevation MI patients
NSTEMI_10	GSM1495329	Public on May 23 2015	Sep 02 2014	Oct 18 2022	RNA	1	Human blood	Homo sapiens	disease: Non-ST-elevation MI patients	Blood samples were obtained from the arterial sheath before angiography and collected in PAXgene Blood RNA tube (Qiagen, Valencia, CA) for RNA isolation	Patients with ACS who underwent primary percutaneous coronary intervention (PCI) at the Seoul St. Mary’s Hospital in South Korea within 4 hours after the onset of chest pain were enrolled in an institutional review board–approved protocol.	total RNA	Total RNA from blood was extracted using the PAXgene blood RNA kit (Qiagen) and purified with RNeasy kit (Qiagen) according to the manufacturer’s instruction.	biotin	Biotinylated cRNA were prepared with the Ambion MessageAmp kit for Illumina arrays	9606	Standard Illumina hybridization protocol	Standard Illumina scanning protocol	Non-ST-elevation MI patients 10	The data were normalized using quantile normalization with GenPlex 3.0	GPL6884	Jung Woo,,Eun	jetaimebin@catholic.ac.kr	Ajou University of Korea	Department of Gastroenterology	Suwon, Korea	Korea	16499	South Korea	NONE	48803	Non-ST-elevation MI patients
STEMI_1	GSM1495330	Public on May 23 2015	Sep 02 2014	Oct 18 2022	RNA	1	Human blood	Homo sapiens	disease: ST-elevation myocardial infarction patients	Blood samples were obtained from the arterial sheath before angiography and collected in PAXgene Blood RNA tube (Qiagen, Valencia, CA) for RNA isolation	Patients with ACS who underwent primary percutaneous coronary intervention (PCI) at the Seoul St. Mary’s Hospital in South Korea within 4 hours after the onset of chest pain were enrolled in an institutional review board–approved protocol.	total RNA	Total RNA from blood was extracted using the PAXgene blood RNA kit (Qiagen) and purified with RNeasy kit (Qiagen) according to the manufacturer’s instruction.	biotin	Biotinylated cRNA were prepared with the Ambion MessageAmp kit for Illumina arrays	9606	Standard Illumina hybridization protocol	Standard Illumina scanning protocol	ST-elevation myocardial infarction patients 1	The data were normalized using quantile normalization with GenPlex 3.0	GPL6884	Jung Woo,,Eun	jetaimebin@catholic.ac.kr	Ajou University of Korea	Department of Gastroenterology	Suwon, Korea	Korea	16499	South Korea	NONE	48803	ST-elevation myocardial infarction patients
STEMI_2	GSM1495331	Public on May 23 2015	Sep 02 2014	Oct 18 2022	RNA	1	Human blood	Homo sapiens	disease: ST-elevation myocardial infarction patients	Blood samples were obtained from the arterial sheath before angiography and collected in PAXgene Blood RNA tube (Qiagen, Valencia, CA) for RNA isolation	Patients with ACS who underwent primary percutaneous coronary intervention (PCI) at the Seoul St. Mary’s Hospital in South Korea within 4 hours after the onset of chest pain were enrolled in an institutional review board–approved protocol.	total RNA	Total RNA from blood was extracted using the PAXgene blood RNA kit (Qiagen) and purified with RNeasy kit (Qiagen) according to the manufacturer’s instruction.	biotin	Biotinylated cRNA were prepared with the Ambion MessageAmp kit for Illumina arrays	9606	Standard Illumina hybridization protocol	Standard Illumina scanning protocol	ST-elevation myocardial infarction patients 2	The data were normalized using quantile normalization with GenPlex 3.0	GPL6884	Jung Woo,,Eun	jetaimebin@catholic.ac.kr	Ajou University of Korea	Department of Gastroenterology	Suwon, Korea	Korea	16499	South Korea	NONE	48803	ST-elevation myocardial infarction patients
STEMI_3	GSM1495332	Public on May 23 2015	Sep 02 2014	Oct 18 2022	RNA	1	Human blood	Homo sapiens	disease: ST-elevation myocardial infarction patients	Blood samples were obtained from the arterial sheath before angiography and collected in PAXgene Blood RNA tube (Qiagen, Valencia, CA) for RNA isolation	Patients with ACS who underwent primary percutaneous coronary intervention (PCI) at the Seoul St. Mary’s Hospital in South Korea within 4 hours after the onset of chest pain were enrolled in an institutional review board–approved protocol.	total RNA	Total RNA from blood was extracted using the PAXgene blood RNA kit (Qiagen) and purified with RNeasy kit (Qiagen) according to the manufacturer’s instruction.	biotin	Biotinylated cRNA were prepared with the Ambion MessageAmp kit for Illumina arrays	9606	Standard Illumina hybridization protocol	Standard Illumina scanning protocol	ST-elevation myocardial infarction patients 3	The data were normalized using quantile normalization with GenPlex 3.0	GPL6884	Jung Woo,,Eun	jetaimebin@catholic.ac.kr	Ajou University of Korea	Department of Gastroenterology	Suwon, Korea	Korea	16499	South Korea	NONE	48803	ST-elevation myocardial infarction patients
STEMI_4	GSM1495333	Public on May 23 2015	Sep 02 2014	Oct 18 2022	RNA	1	Human blood	Homo sapiens	disease: ST-elevation myocardial infarction patients	Blood samples were obtained from the arterial sheath before angiography and collected in PAXgene Blood RNA tube (Qiagen, Valencia, CA) for RNA isolation	Patients with ACS who underwent primary percutaneous coronary intervention (PCI) at the Seoul St. Mary’s Hospital in South Korea within 4 hours after the onset of chest pain were enrolled in an institutional review board–approved protocol.	total RNA	Total RNA from blood was extracted using the PAXgene blood RNA kit (Qiagen) and purified with RNeasy kit (Qiagen) according to the manufacturer’s instruction.	biotin	Biotinylated cRNA were prepared with the Ambion MessageAmp kit for Illumina arrays	9606	Standard Illumina hybridization protocol	Standard Illumina scanning protocol	ST-elevation myocardial infarction patients 4	The data were normalized using quantile normalization with GenPlex 3.0	GPL6884	Jung Woo,,Eun	jetaimebin@catholic.ac.kr	Ajou University of Korea	Department of Gastroenterology	Suwon, Korea	Korea	16499	South Korea	NONE	48803	ST-elevation myocardial infarction patients
STEMI_5	GSM1495334	Public on May 23 2015	Sep 02 2014	Oct 18 2022	RNA	1	Human blood	Homo sapiens	disease: ST-elevation myocardial infarction patients	Blood samples were obtained from the arterial sheath before angiography and collected in PAXgene Blood RNA tube (Qiagen, Valencia, CA) for RNA isolation	Patients with ACS who underwent primary percutaneous coronary intervention (PCI) at the Seoul St. Mary’s Hospital in South Korea within 4 hours after the onset of chest pain were enrolled in an institutional review board–approved protocol.	total RNA	Total RNA from blood was extracted using the PAXgene blood RNA kit (Qiagen) and purified with RNeasy kit (Qiagen) according to the manufacturer’s instruction.	biotin	Biotinylated cRNA were prepared with the Ambion MessageAmp kit for Illumina arrays	9606	Standard Illumina hybridization protocol	Standard Illumina scanning protocol	ST-elevation myocardial infarction patients 5	The data were normalized using quantile normalization with GenPlex 3.0	GPL6884	Jung Woo,,Eun	jetaimebin@catholic.ac.kr	Ajou University of Korea	Department of Gastroenterology	Suwon, Korea	Korea	16499	South Korea	NONE	48803	ST-elevation myocardial infarction patients
STEMI_6	GSM1495335	Public on May 23 2015	Sep 02 2014	Oct 18 2022	RNA	1	Human blood	Homo sapiens	disease: ST-elevation myocardial infarction patients	Blood samples were obtained from the arterial sheath before angiography and collected in PAXgene Blood RNA tube (Qiagen, Valencia, CA) for RNA isolation	Patients with ACS who underwent primary percutaneous coronary intervention (PCI) at the Seoul St. Mary’s Hospital in South Korea within 4 hours after the onset of chest pain were enrolled in an institutional review board–approved protocol.	total RNA	Total RNA from blood was extracted using the PAXgene blood RNA kit (Qiagen) and purified with RNeasy kit (Qiagen) according to the manufacturer’s instruction.	biotin	Biotinylated cRNA were prepared with the Ambion MessageAmp kit for Illumina arrays	9606	Standard Illumina hybridization protocol	Standard Illumina scanning protocol	ST-elevation myocardial infarction patients 6	The data were normalized using quantile normalization with GenPlex 3.0	GPL6884	Jung Woo,,Eun	jetaimebin@catholic.ac.kr	Ajou University of Korea	Department of Gastroenterology	Suwon, Korea	Korea	16499	South Korea	NONE	48803	ST-elevation myocardial infarction patients
STEMI_7	GSM1495336	Public on May 23 2015	Sep 02 2014	Oct 18 2022	RNA	1	Human blood	Homo sapiens	disease: ST-elevation myocardial infarction patients	Blood samples were obtained from the arterial sheath before angiography and collected in PAXgene Blood RNA tube (Qiagen, Valencia, CA) for RNA isolation	Patients with ACS who underwent primary percutaneous coronary intervention (PCI) at the Seoul St. Mary’s Hospital in South Korea within 4 hours after the onset of chest pain were enrolled in an institutional review board–approved protocol.	total RNA	Total RNA from blood was extracted using the PAXgene blood RNA kit (Qiagen) and purified with RNeasy kit (Qiagen) according to the manufacturer’s instruction.	biotin	Biotinylated cRNA were prepared with the Ambion MessageAmp kit for Illumina arrays	9606	Standard Illumina hybridization protocol	Standard Illumina scanning protocol	ST-elevation myocardial infarction patients 7	The data were normalized using quantile normalization with GenPlex 3.0	GPL6884	Jung Woo,,Eun	jetaimebin@catholic.ac.kr	Ajou University of Korea	Department of Gastroenterology	Suwon, Korea	Korea	16499	South Korea	NONE	48803	ST-elevation myocardial infarction patients
