# Supplementary material for: Identification and validation of key genes associated with cell senescence in acute myocardial infarction
Source: Front Cardiovasc Med. 2025 Feb 19;12:1499157. doi: 10.3389/fcvm.2025.1499157 (PMC11880263; doi:10.3389/fcvm.2025.1499157)
Supplement: Supplementary Table S2 — Sample information in dataset GSE66360. [file Datasheet2.csv]

title	geo_accession	status	submission_date	last_update_date	type	channel_count	source_name_ch1	organism_ch1	characteristics_ch1	characteristics_ch1.1	characteristics_ch1.2	treatment_protocol_ch1	growth_protocol_ch1	molecule_ch1	extract_protocol_ch1	label_ch1	label_protocol_ch1	taxid_ch1	hyb_protocol	scan_protocol	data_processing	platform_id	contact_name	contact_email	contact_institute	contact_address	contact_city	contact_state	contact_zip/postal_code	contact_country	supplementary_file	data_row_count	cell type:ch1	cohort:ch1	disease_status:ch1
Muse_1_DISCOVERY_Control	GSM1620819	Public on Feb 28 2015	Feb 27 2015	Feb 28 2015	RNA	1	CD146+ Circulating Endothelial Cells	Homo sapiens	disease_status: Control	cohort: DISCOVERY	cell type: CD146+ Circulating Endothelial Cells	The CellTracks®AutoPrep® system was used in conjunction with the CellSearch®CEC kit and the CellSearch®profile kit (Veridex) to immunomagnetically enrich and enumerate CD146+ CECs as previously described 12. The enriched CEC samples were analyzed with the CellTracks®Analyzer II and the number of CECs in the sample determined. For CEC microarray profiling, the AutoPrep tube with the sample from th…	Arterial blood was collected from AMI patients into both EDTA containing (Becton Dickinson, Franklin Lakes, NJ, USA) and CellSave (Veridex, Raritan, NJ, USA) tubes in the cardiac catheterization laboratory following the placement of an arterial sheath prior to the introduction of any guide wires or coronary catheters. The samples were maintained at room temperature and processed within 36 hours o…	total RNA	Enriched CEC‑derived RNA was isolated using Trizol Reagent (Life Technologies, Carlsbad, CA) according to the manufacturer's instructions	biotin	Purified cDNA underwent a two-step fragmentation and labeling process using the Encore Biotin Module (NuGEN).	9606	The amplified cDNA targets were hybridized to Affymetrix human U133 Plus 2.0 array following protocols as suggested by the supplier (Affymetrix, Santa Clara, CA).	Following hybridization, arrays were washed and stained using standard Affymetrix procedures before scanning on the Affymetrix GeneChip Scanner from which data was extracted using the Affymetrix Expression Console	Data were processessed using the RMA normalization method, including background and quantile normalization.	GPL570	Eri,,Kramer	ericransomkramer@gmail.com	The Scripps Research Institute	10550 N Torrey Pines Rd	La Jolla	CA	92037	USA	ftp://ftp.ncbi.nlm.nih.gov/geo/samples/GSM1620nnn/GSM1620819/suppl/GSM1620819_EA10113_142127_HG-U133_PLUS_2_SC1.CEL.gz	54675	CD146+ Circulating Endothelial Cells	DISCOVERY	Control
Muse_2_DISCOVERY_Control	GSM1620820	Public on Feb 28 2015	Feb 27 2015	Feb 28 2015	RNA	1	CD146+ Circulating Endothelial Cells	Homo sapiens	disease_status: Control	cohort: DISCOVERY	cell type: CD146+ Circulating Endothelial Cells	The CellTracks®AutoPrep® system was used in conjunction with the CellSearch®CEC kit and the CellSearch®profile kit (Veridex) to immunomagnetically enrich and enumerate CD146+ CECs as previously described 12. The enriched CEC samples were analyzed with the CellTracks®Analyzer II and the number of CECs in the sample determined. For CEC microarray profiling, the AutoPrep tube with the sample from th…	Arterial blood was collected from AMI patients into both EDTA containing (Becton Dickinson, Franklin Lakes, NJ, USA) and CellSave (Veridex, Raritan, NJ, USA) tubes in the cardiac catheterization laboratory following the placement of an arterial sheath prior to the introduction of any guide wires or coronary catheters. The samples were maintained at room temperature and processed within 36 hours o…	total RNA	Enriched CEC‑derived RNA was isolated using Trizol Reagent (Life Technologies, Carlsbad, CA) according to the manufacturer's instructions	biotin	Purified cDNA underwent a two-step fragmentation and labeling process using the Encore Biotin Module (NuGEN).	9606	The amplified cDNA targets were hybridized to Affymetrix human U133 Plus 2.0 array following protocols as suggested by the supplier (Affymetrix, Santa Clara, CA).	Following hybridization, arrays were washed and stained using standard Affymetrix procedures before scanning on the Affymetrix GeneChip Scanner from which data was extracted using the Affymetrix Expression Console	Data were processessed using the RMA normalization method, including background and quantile normalization.	GPL570	Eri,,Kramer	ericransomkramer@gmail.com	The Scripps Research Institute	10550 N Torrey Pines Rd	La Jolla	CA	92037	USA	ftp://ftp.ncbi.nlm.nih.gov/geo/samples/GSM1620nnn/GSM1620820/suppl/GSM1620820_EA10113_142128_HG-U133_PLUS_2_SC2.CEL.gz	54675	CD146+ Circulating Endothelial Cells	DISCOVERY	Control
Muse_3_DISCOVERY_Control	GSM1620821	Public on Feb 28 2015	Feb 27 2015	Feb 28 2015	RNA	1	CD146+ Circulating Endothelial Cells	Homo sapiens	disease_status: Control	cohort: DISCOVERY	cell type: CD146+ Circulating Endothelial Cells	The CellTracks®AutoPrep® system was used in conjunction with the CellSearch®CEC kit and the CellSearch®profile kit (Veridex) to immunomagnetically enrich and enumerate CD146+ CECs as previously described 12. The enriched CEC samples were analyzed with the CellTracks®Analyzer II and the number of CECs in the sample determined. For CEC microarray profiling, the AutoPrep tube with the sample from th…	Arterial blood was collected from AMI patients into both EDTA containing (Becton Dickinson, Franklin Lakes, NJ, USA) and CellSave (Veridex, Raritan, NJ, USA) tubes in the cardiac catheterization laboratory following the placement of an arterial sheath prior to the introduction of any guide wires or coronary catheters. The samples were maintained at room temperature and processed within 36 hours o…	total RNA	Enriched CEC‑derived RNA was isolated using Trizol Reagent (Life Technologies, Carlsbad, CA) according to the manufacturer's instructions	biotin	Purified cDNA underwent a two-step fragmentation and labeling process using the Encore Biotin Module (NuGEN).	9606	The amplified cDNA targets were hybridized to Affymetrix human U133 Plus 2.0 array following protocols as suggested by the supplier (Affymetrix, Santa Clara, CA).	Following hybridization, arrays were washed and stained using standard Affymetrix procedures before scanning on the Affymetrix GeneChip Scanner from which data was extracted using the Affymetrix Expression Console	Data were processessed using the RMA normalization method, including background and quantile normalization.	GPL570	Eri,,Kramer	ericransomkramer@gmail.com	The Scripps Research Institute	10550 N Torrey Pines Rd	La Jolla	CA	92037	USA	ftp://ftp.ncbi.nlm.nih.gov/geo/samples/GSM1620nnn/GSM1620821/suppl/GSM1620821_EA10113_142129_HG-U133_PLUS_2_SC3.CEL.gz	54675	CD146+ Circulating Endothelial Cells	DISCOVERY	Control
Muse_4_DISCOVERY_Control	GSM1620822	Public on Feb 28 2015	Feb 27 2015	Feb 28 2015	RNA	1	CD146+ Circulating Endothelial Cells	Homo sapiens	disease_status: Control	cohort: DISCOVERY	cell type: CD146+ Circulating Endothelial Cells	The CellTracks®AutoPrep® system was used in conjunction with the CellSearch®CEC kit and the CellSearch®profile kit (Veridex) to immunomagnetically enrich and enumerate CD146+ CECs as previously described 12. The enriched CEC samples were analyzed with the CellTracks®Analyzer II and the number of CECs in the sample determined. For CEC microarray profiling, the AutoPrep tube with the sample from th…	Arterial blood was collected from AMI patients into both EDTA containing (Becton Dickinson, Franklin Lakes, NJ, USA) and CellSave (Veridex, Raritan, NJ, USA) tubes in the cardiac catheterization laboratory following the placement of an arterial sheath prior to the introduction of any guide wires or coronary catheters. The samples were maintained at room temperature and processed within 36 hours o…	total RNA	Enriched CEC‑derived RNA was isolated using Trizol Reagent (Life Technologies, Carlsbad, CA) according to the manufacturer's instructions	biotin	Purified cDNA underwent a two-step fragmentation and labeling process using the Encore Biotin Module (NuGEN).	9606	The amplified cDNA targets were hybridized to Affymetrix human U133 Plus 2.0 array following protocols as suggested by the supplier (Affymetrix, Santa Clara, CA).	Following hybridization, arrays were washed and stained using standard Affymetrix procedures before scanning on the Affymetrix GeneChip Scanner from which data was extracted using the Affymetrix Expression Console	Data were processessed using the RMA normalization method, including background and quantile normalization.	GPL570	Eri,,Kramer	ericransomkramer@gmail.com	The Scripps Research Institute	10550 N Torrey Pines Rd	La Jolla	CA	92037	USA	ftp://ftp.ncbi.nlm.nih.gov/geo/samples/GSM1620nnn/GSM1620822/suppl/GSM1620822_EA10113_142130_HG-U133_PLUS_2_SC4.CEL.gz	54675	CD146+ Circulating Endothelial Cells	DISCOVERY	Control
Muse_5_DISCOVERY_Control	GSM1620823	Public on Feb 28 2015	Feb 27 2015	Feb 28 2015	RNA	1	CD146+ Circulating Endothelial Cells	Homo sapiens	disease_status: Control	cohort: DISCOVERY	cell type: CD146+ Circulating Endothelial Cells	The CellTracks®AutoPrep® system was used in conjunction with the CellSearch®CEC kit and the CellSearch®profile kit (Veridex) to immunomagnetically enrich and enumerate CD146+ CECs as previously described 12. The enriched CEC samples were analyzed with the CellTracks®Analyzer II and the number of CECs in the sample determined. For CEC microarray profiling, the AutoPrep tube with the sample from th…	Arterial blood was collected from AMI patients into both EDTA containing (Becton Dickinson, Franklin Lakes, NJ, USA) and CellSave (Veridex, Raritan, NJ, USA) tubes in the cardiac catheterization laboratory following the placement of an arterial sheath prior to the introduction of any guide wires or coronary catheters. The samples were maintained at room temperature and processed within 36 hours o…	total RNA	Enriched CEC‑derived RNA was isolated using Trizol Reagent (Life Technologies, Carlsbad, CA) according to the manufacturer's instructions	biotin	Purified cDNA underwent a two-step fragmentation and labeling process using the Encore Biotin Module (NuGEN).	9606	The amplified cDNA targets were hybridized to Affymetrix human U133 Plus 2.0 array following protocols as suggested by the supplier (Affymetrix, Santa Clara, CA).	Following hybridization, arrays were washed and stained using standard Affymetrix procedures before scanning on the Affymetrix GeneChip Scanner from which data was extracted using the Affymetrix Expression Console	Data were processessed using the RMA normalization method, including background and quantile normalization.	GPL570	Eri,,Kramer	ericransomkramer@gmail.com	The Scripps Research Institute	10550 N Torrey Pines Rd	La Jolla	CA	92037	USA	ftp://ftp.ncbi.nlm.nih.gov/geo/samples/GSM1620nnn/GSM1620823/suppl/GSM1620823_EA10113_142131_HG-U133_PLUS_2_SC5.CEL.gz	54675	CD146+ Circulating Endothelial Cells	DISCOVERY	Control
Muse_6_DISCOVERY_Control	GSM1620824	Public on Feb 28 2015	Feb 27 2015	Feb 28 2015	RNA	1	CD146+ Circulating Endothelial Cells	Homo sapiens	disease_status: Control	cohort: DISCOVERY	cell type: CD146+ Circulating Endothelial Cells	The CellTracks®AutoPrep® system was used in conjunction with the CellSearch®CEC kit and the CellSearch®profile kit (Veridex) to immunomagnetically enrich and enumerate CD146+ CECs as previously described 12. The enriched CEC samples were analyzed with the CellTracks®Analyzer II and the number of CECs in the sample determined. For CEC microarray profiling, the AutoPrep tube with the sample from th…	Arterial blood was collected from AMI patients into both EDTA containing (Becton Dickinson, Franklin Lakes, NJ, USA) and CellSave (Veridex, Raritan, NJ, USA) tubes in the cardiac catheterization laboratory following the placement of an arterial sheath prior to the introduction of any guide wires or coronary catheters. The samples were maintained at room temperature and processed within 36 hours o…	total RNA	Enriched CEC‑derived RNA was isolated using Trizol Reagent (Life Technologies, Carlsbad, CA) according to the manufacturer's instructions	biotin	Purified cDNA underwent a two-step fragmentation and labeling process using the Encore Biotin Module (NuGEN).	9606	The amplified cDNA targets were hybridized to Affymetrix human U133 Plus 2.0 array following protocols as suggested by the supplier (Affymetrix, Santa Clara, CA).	Following hybridization, arrays were washed and stained using standard Affymetrix procedures before scanning on the Affymetrix GeneChip Scanner from which data was extracted using the Affymetrix Expression Console	Data were processessed using the RMA normalization method, including background and quantile normalization.	GPL570	Eri,,Kramer	ericransomkramer@gmail.com	The Scripps Research Institute	10550 N Torrey Pines Rd	La Jolla	CA	92037	USA	ftp://ftp.ncbi.nlm.nih.gov/geo/samples/GSM1620nnn/GSM1620824/suppl/GSM1620824_EA10113_142132_HG-U133_PLUS_2_SC6.CEL.gz	54675	CD146+ Circulating Endothelial Cells	DISCOVERY	Control
Muse_7_DISCOVERY_Control	GSM1620825	Public on Feb 28 2015	Feb 27 2015	Feb 28 2015	RNA	1	CD146+ Circulating Endothelial Cells	Homo sapiens	disease_status: Control	cohort: DISCOVERY	cell type: CD146+ Circulating Endothelial Cells	The CellTracks®AutoPrep® system was used in conjunction with the CellSearch®CEC kit and the CellSearch®profile kit (Veridex) to immunomagnetically enrich and enumerate CD146+ CECs as previously described 12. The enriched CEC samples were analyzed with the CellTracks®Analyzer II and the number of CECs in the sample determined. For CEC microarray profiling, the AutoPrep tube with the sample from th…	Arterial blood was collected from AMI patients into both EDTA containing (Becton Dickinson, Franklin Lakes, NJ, USA) and CellSave (Veridex, Raritan, NJ, USA) tubes in the cardiac catheterization laboratory following the placement of an arterial sheath prior to the introduction of any guide wires or coronary catheters. The samples were maintained at room temperature and processed within 36 hours o…	total RNA	Enriched CEC‑derived RNA was isolated using Trizol Reagent (Life Technologies, Carlsbad, CA) according to the manufacturer's instructions	biotin	Purified cDNA underwent a two-step fragmentation and labeling process using the Encore Biotin Module (NuGEN).	9606	The amplified cDNA targets were hybridized to Affymetrix human U133 Plus 2.0 array following protocols as suggested by the supplier (Affymetrix, Santa Clara, CA).	Following hybridization, arrays were washed and stained using standard Affymetrix procedures before scanning on the Affymetrix GeneChip Scanner from which data was extracted using the Affymetrix Expression Console	Data were processessed using the RMA normalization method, including background and quantile normalization.	GPL570	Eri,,Kramer	ericransomkramer@gmail.com	The Scripps Research Institute	10550 N Torrey Pines Rd	La Jolla	CA	92037	USA	ftp://ftp.ncbi.nlm.nih.gov/geo/samples/GSM1620nnn/GSM1620825/suppl/GSM1620825_EA10113_142133_HG-U133_PLUS_2_SC7.CEL.gz	54675	CD146+ Circulating Endothelial Cells	DISCOVERY	Control
Muse_8_DISCOVERY_Control	GSM1620826	Public on Feb 28 2015	Feb 27 2015	Feb 28 2015	RNA	1	CD146+ Circulating Endothelial Cells	Homo sapiens	disease_status: Control	cohort: DISCOVERY	cell type: CD146+ Circulating Endothelial Cells	The CellTracks®AutoPrep® system was used in conjunction with the CellSearch®CEC kit and the CellSearch®profile kit (Veridex) to immunomagnetically enrich and enumerate CD146+ CECs as previously described 12. The enriched CEC samples were analyzed with the CellTracks®Analyzer II and the number of CECs in the sample determined. For CEC microarray profiling, the AutoPrep tube with the sample from th…	Arterial blood was collected from AMI patients into both EDTA containing (Becton Dickinson, Franklin Lakes, NJ, USA) and CellSave (Veridex, Raritan, NJ, USA) tubes in the cardiac catheterization laboratory following the placement of an arterial sheath prior to the introduction of any guide wires or coronary catheters. The samples were maintained at room temperature and processed within 36 hours o…	total RNA	Enriched CEC‑derived RNA was isolated using Trizol Reagent (Life Technologies, Carlsbad, CA) according to the manufacturer's instructions	biotin	Purified cDNA underwent a two-step fragmentation and labeling process using the Encore Biotin Module (NuGEN).	9606	The amplified cDNA targets were hybridized to Affymetrix human U133 Plus 2.0 array following protocols as suggested by the supplier (Affymetrix, Santa Clara, CA).	Following hybridization, arrays were washed and stained using standard Affymetrix procedures before scanning on the Affymetrix GeneChip Scanner from which data was extracted using the Affymetrix Expression Console	Data were processessed using the RMA normalization method, including background and quantile normalization.	GPL570	Eri,,Kramer	ericransomkramer@gmail.com	The Scripps Research Institute	10550 N Torrey Pines Rd	La Jolla	CA	92037	USA	ftp://ftp.ncbi.nlm.nih.gov/geo/samples/GSM1620nnn/GSM1620826/suppl/GSM1620826_EA10113_142134_HG-U133_PLUS_2_SC8.CEL.gz	54675	CD146+ Circulating Endothelial Cells	DISCOVERY	Control
Muse_9_DISCOVERY_Control	GSM1620827	Public on Feb 28 2015	Feb 27 2015	Feb 28 2015	RNA	1	CD146+ Circulating Endothelial Cells	Homo sapiens	disease_status: Control	cohort: DISCOVERY	cell type: CD146+ Circulating Endothelial Cells	The CellTracks®AutoPrep® system was used in conjunction with the CellSearch®CEC kit and the CellSearch®profile kit (Veridex) to immunomagnetically enrich and enumerate CD146+ CECs as previously described 12. The enriched CEC samples were analyzed with the CellTracks®Analyzer II and the number of CECs in the sample determined. For CEC microarray profiling, the AutoPrep tube with the sample from th…	Arterial blood was collected from AMI patients into both EDTA containing (Becton Dickinson, Franklin Lakes, NJ, USA) and CellSave (Veridex, Raritan, NJ, USA) tubes in the cardiac catheterization laboratory following the placement of an arterial sheath prior to the introduction of any guide wires or coronary catheters. The samples were maintained at room temperature and processed within 36 hours o…	total RNA	Enriched CEC‑derived RNA was isolated using Trizol Reagent (Life Technologies, Carlsbad, CA) according to the manufacturer's instructions	biotin	Purified cDNA underwent a two-step fragmentation and labeling process using the Encore Biotin Module (NuGEN).	9606	The amplified cDNA targets were hybridized to Affymetrix human U133 Plus 2.0 array following protocols as suggested by the supplier (Affymetrix, Santa Clara, CA).	Following hybridization, arrays were washed and stained using standard Affymetrix procedures before scanning on the Affymetrix GeneChip Scanner from which data was extracted using the Affymetrix Expression Console	Data were processessed using the RMA normalization method, including background and quantile normalization.	GPL570	Eri,,Kramer	ericransomkramer@gmail.com	The Scripps Research Institute	10550 N Torrey Pines Rd	La Jolla	CA	92037	USA	ftp://ftp.ncbi.nlm.nih.gov/geo/samples/GSM1620nnn/GSM1620827/suppl/GSM1620827_EA10113_142135_HG-U133_PLUS_2_SC9.CEL.gz	54675	CD146+ Circulating Endothelial Cells	DISCOVERY	Control
Muse_10_DISCOVERY_Control	GSM1620828	Public on Feb 28 2015	Feb 27 2015	Feb 28 2015	RNA	1	CD146+ Circulating Endothelial Cells	Homo sapiens	disease_status: Control	cohort: DISCOVERY	cell type: CD146+ Circulating Endothelial Cells	The CellTracks®AutoPrep® system was used in conjunction with the CellSearch®CEC kit and the CellSearch®profile kit (Veridex) to immunomagnetically enrich and enumerate CD146+ CECs as previously described 12. The enriched CEC samples were analyzed with the CellTracks®Analyzer II and the number of CECs in the sample determined. For CEC microarray profiling, the AutoPrep tube with the sample from th…	Arterial blood was collected from AMI patients into both EDTA containing (Becton Dickinson, Franklin Lakes, NJ, USA) and CellSave (Veridex, Raritan, NJ, USA) tubes in the cardiac catheterization laboratory following the placement of an arterial sheath prior to the introduction of any guide wires or coronary catheters. The samples were maintained at room temperature and processed within 36 hours o…	total RNA	Enriched CEC‑derived RNA was isolated using Trizol Reagent (Life Technologies, Carlsbad, CA) according to the manufacturer's instructions	biotin	Purified cDNA underwent a two-step fragmentation and labeling process using the Encore Biotin Module (NuGEN).	9606	The amplified cDNA targets were hybridized to Affymetrix human U133 Plus 2.0 array following protocols as suggested by the supplier (Affymetrix, Santa Clara, CA).	Following hybridization, arrays were washed and stained using standard Affymetrix procedures before scanning on the Affymetrix GeneChip Scanner from which data was extracted using the Affymetrix Expression Console	Data were processessed using the RMA normalization method, including background and quantile normalization.	GPL570	Eri,,Kramer	ericransomkramer@gmail.com	The Scripps Research Institute	10550 N Torrey Pines Rd	La Jolla	CA	92037	USA	ftp://ftp.ncbi.nlm.nih.gov/geo/samples/GSM1620nnn/GSM1620828/suppl/GSM1620828_EA10113_142136_HG-U133_PLUS_2_SC10.CEL.gz	54675	CD146+ Circulating Endothelial Cells	DISCOVERY	Control
Muse_11_DISCOVERY_Control	GSM1620829	Public on Feb 28 2015	Feb 27 2015	Feb 28 2015	RNA	1	CD146+ Circulating Endothelial Cells	Homo sapiens	disease_status: Control	cohort: DISCOVERY	cell type: CD146+ Circulating Endothelial Cells	The CellTracks®AutoPrep® system was used in conjunction with the CellSearch®CEC kit and the CellSearch®profile kit (Veridex) to immunomagnetically enrich and enumerate CD146+ CECs as previously described 12. The enriched CEC samples were analyzed with the CellTracks®Analyzer II and the number of CECs in the sample determined. For CEC microarray profiling, the AutoPrep tube with the sample from th…	Arterial blood was collected from AMI patients into both EDTA containing (Becton Dickinson, Franklin Lakes, NJ, USA) and CellSave (Veridex, Raritan, NJ, USA) tubes in the cardiac catheterization laboratory following the placement of an arterial sheath prior to the introduction of any guide wires or coronary catheters. The samples were maintained at room temperature and processed within 36 hours o…	total RNA	Enriched CEC‑derived RNA was isolated using Trizol Reagent (Life Technologies, Carlsbad, CA) according to the manufacturer's instructions	biotin	Purified cDNA underwent a two-step fragmentation and labeling process using the Encore Biotin Module (NuGEN).	9606	The amplified cDNA targets were hybridized to Affymetrix human U133 Plus 2.0 array following protocols as suggested by the supplier (Affymetrix, Santa Clara, CA).	Following hybridization, arrays were washed and stained using standard Affymetrix procedures before scanning on the Affymetrix GeneChip Scanner from which data was extracted using the Affymetrix Expression Console	Data were processessed using the RMA normalization method, including background and quantile normalization.	GPL570	Eri,,Kramer	ericransomkramer@gmail.com	The Scripps Research Institute	10550 N Torrey Pines Rd	La Jolla	CA	92037	USA	ftp://ftp.ncbi.nlm.nih.gov/geo/samples/GSM1620nnn/GSM1620829/suppl/GSM1620829_EA10113_142137_HG-U133_PLUS_2_SC11.CEL.gz	54675	CD146+ Circulating Endothelial Cells	DISCOVERY	Control
Muse_12_DISCOVERY_Control	GSM1620830	Public on Feb 28 2015	Feb 27 2015	Feb 28 2015	RNA	1	CD146+ Circulating Endothelial Cells	Homo sapiens	disease_status: Control	cohort: DISCOVERY	cell type: CD146+ Circulating Endothelial Cells	The CellTracks®AutoPrep® system was used in conjunction with the CellSearch®CEC kit and the CellSearch®profile kit (Veridex) to immunomagnetically enrich and enumerate CD146+ CECs as previously described 12. The enriched CEC samples were analyzed with the CellTracks®Analyzer II and the number of CECs in the sample determined. For CEC microarray profiling, the AutoPrep tube with the sample from th…	Arterial blood was collected from AMI patients into both EDTA containing (Becton Dickinson, Franklin Lakes, NJ, USA) and CellSave (Veridex, Raritan, NJ, USA) tubes in the cardiac catheterization laboratory following the placement of an arterial sheath prior to the introduction of any guide wires or coronary catheters. The samples were maintained at room temperature and processed within 36 hours o…	total RNA	Enriched CEC‑derived RNA was isolated using Trizol Reagent (Life Technologies, Carlsbad, CA) according to the manufacturer's instructions	biotin	Purified cDNA underwent a two-step fragmentation and labeling process using the Encore Biotin Module (NuGEN).	9606	The amplified cDNA targets were hybridized to Affymetrix human U133 Plus 2.0 array following protocols as suggested by the supplier (Affymetrix, Santa Clara, CA).	Following hybridization, arrays were washed and stained using standard Affymetrix procedures before scanning on the Affymetrix GeneChip Scanner from which data was extracted using the Affymetrix Expression Console	Data were processessed using the RMA normalization method, including background and quantile normalization.	GPL570	Eri,,Kramer	ericransomkramer@gmail.com	The Scripps Research Institute	10550 N Torrey Pines Rd	La Jolla	CA	92037	USA	ftp://ftp.ncbi.nlm.nih.gov/geo/samples/GSM1620nnn/GSM1620830/suppl/GSM1620830_EA10113_142138_HG-U133_PLUS_2_SC12.CEL.gz	54675	CD146+ Circulating Endothelial Cells	DISCOVERY	Control
Muse_13_DISCOVERY_Control	GSM1620831	Public on Feb 28 2015	Feb 27 2015	Feb 28 2015	RNA	1	CD146+ Circulating Endothelial Cells	Homo sapiens	disease_status: Control	cohort: DISCOVERY	cell type: CD146+ Circulating Endothelial Cells	The CellTracks®AutoPrep® system was used in conjunction with the CellSearch®CEC kit and the CellSearch®profile kit (Veridex) to immunomagnetically enrich and enumerate CD146+ CECs as previously described 12. The enriched CEC samples were analyzed with the CellTracks®Analyzer II and the number of CECs in the sample determined. For CEC microarray profiling, the AutoPrep tube with the sample from th…	Arterial blood was collected from AMI patients into both EDTA containing (Becton Dickinson, Franklin Lakes, NJ, USA) and CellSave (Veridex, Raritan, NJ, USA) tubes in the cardiac catheterization laboratory following the placement of an arterial sheath prior to the introduction of any guide wires or coronary catheters. The samples were maintained at room temperature and processed within 36 hours o…	total RNA	Enriched CEC‑derived RNA was isolated using Trizol Reagent (Life Technologies, Carlsbad, CA) according to the manufacturer's instructions	biotin	Purified cDNA underwent a two-step fragmentation and labeling process using the Encore Biotin Module (NuGEN).	9606	The amplified cDNA targets were hybridized to Affymetrix human U133 Plus 2.0 array following protocols as suggested by the supplier (Affymetrix, Santa Clara, CA).	Following hybridization, arrays were washed and stained using standard Affymetrix procedures before scanning on the Affymetrix GeneChip Scanner from which data was extracted using the Affymetrix Expression Console	Data were processessed using the RMA normalization method, including background and quantile normalization.	GPL570	Eri,,Kramer	ericransomkramer@gmail.com	The Scripps Research Institute	10550 N Torrey Pines Rd	La Jolla	CA	92037	USA	ftp://ftp.ncbi.nlm.nih.gov/geo/samples/GSM1620nnn/GSM1620831/suppl/GSM1620831_EA10113_142139_HG-U133_PLUS_2_SC13.CEL.gz	54675	CD146+ Circulating Endothelial Cells	DISCOVERY	Control
Muse_14_DISCOVERY_Myocardial Infarction	GSM1620832	Public on Feb 28 2015	Feb 27 2015	Feb 28 2015	RNA	1	CD146+ Circulating Endothelial Cells	Homo sapiens	disease_status: Myocardial Infarction	cohort: DISCOVERY	cell type: CD146+ Circulating Endothelial Cells	The CellTracks®AutoPrep® system was used in conjunction with the CellSearch®CEC kit and the CellSearch®profile kit (Veridex) to immunomagnetically enrich and enumerate CD146+ CECs as previously described 12. The enriched CEC samples were analyzed with the CellTracks®Analyzer II and the number of CECs in the sample determined. For CEC microarray profiling, the AutoPrep tube with the sample from th…	Arterial blood was collected from AMI patients into both EDTA containing (Becton Dickinson, Franklin Lakes, NJ, USA) and CellSave (Veridex, Raritan, NJ, USA) tubes in the cardiac catheterization laboratory following the placement of an arterial sheath prior to the introduction of any guide wires or coronary catheters. The samples were maintained at room temperature and processed within 36 hours o…	total RNA	Enriched CEC‑derived RNA was isolated using Trizol Reagent (Life Technologies, Carlsbad, CA) according to the manufacturer's instructions	biotin	Purified cDNA underwent a two-step fragmentation and labeling process using the Encore Biotin Module (NuGEN).	9606	The amplified cDNA targets were hybridized to Affymetrix human U133 Plus 2.0 array following protocols as suggested by the supplier (Affymetrix, Santa Clara, CA).	Following hybridization, arrays were washed and stained using standard Affymetrix procedures before scanning on the Affymetrix GeneChip Scanner from which data was extracted using the Affymetrix Expression Console	Data were processessed using the RMA normalization method, including background and quantile normalization.	GPL570	Eri,,Kramer	ericransomkramer@gmail.com	The Scripps Research Institute	10550 N Torrey Pines Rd	La Jolla	CA	92037	USA	ftp://ftp.ncbi.nlm.nih.gov/geo/samples/GSM1620nnn/GSM1620832/suppl/GSM1620832_EA10113_142140_HG-U133_PLUS_2_SC14.CEL.gz	54675	CD146+ Circulating Endothelial Cells	DISCOVERY	Myocardial Infarction
Muse_15_DISCOVERY_Myocardial Infarction	GSM1620833	Public on Feb 28 2015	Feb 27 2015	Feb 28 2015	RNA	1	CD146+ Circulating Endothelial Cells	Homo sapiens	disease_status: Myocardial Infarction	cohort: DISCOVERY	cell type: CD146+ Circulating Endothelial Cells	The CellTracks®AutoPrep® system was used in conjunction with the CellSearch®CEC kit and the CellSearch®profile kit (Veridex) to immunomagnetically enrich and enumerate CD146+ CECs as previously described 12. The enriched CEC samples were analyzed with the CellTracks®Analyzer II and the number of CECs in the sample determined. For CEC microarray profiling, the AutoPrep tube with the sample from th…	Arterial blood was collected from AMI patients into both EDTA containing (Becton Dickinson, Franklin Lakes, NJ, USA) and CellSave (Veridex, Raritan, NJ, USA) tubes in the cardiac catheterization laboratory following the placement of an arterial sheath prior to the introduction of any guide wires or coronary catheters. The samples were maintained at room temperature and processed within 36 hours o…	total RNA	Enriched CEC‑derived RNA was isolated using Trizol Reagent (Life Technologies, Carlsbad, CA) according to the manufacturer's instructions	biotin	Purified cDNA underwent a two-step fragmentation and labeling process using the Encore Biotin Module (NuGEN).	9606	The amplified cDNA targets were hybridized to Affymetrix human U133 Plus 2.0 array following protocols as suggested by the supplier (Affymetrix, Santa Clara, CA).	Following hybridization, arrays were washed and stained using standard Affymetrix procedures before scanning on the Affymetrix GeneChip Scanner from which data was extracted using the Affymetrix Expression Console	Data were processessed using the RMA normalization method, including background and quantile normalization.	GPL570	Eri,,Kramer	ericransomkramer@gmail.com	The Scripps Research Institute	10550 N Torrey Pines Rd	La Jolla	CA	92037	USA	ftp://ftp.ncbi.nlm.nih.gov/geo/samples/GSM1620nnn/GSM1620833/suppl/GSM1620833_EA10113_142141_HG-U133_PLUS_2_SC15.CEL.gz	54675	CD146+ Circulating Endothelial Cells	DISCOVERY	Myocardial Infarction
Muse_16_DISCOVERY_Myocardial Infarction	GSM1620834	Public on Feb 28 2015	Feb 27 2015	Feb 28 2015	RNA	1	CD146+ Circulating Endothelial Cells	Homo sapiens	disease_status: Myocardial Infarction	cohort: DISCOVERY	cell type: CD146+ Circulating Endothelial Cells	The CellTracks®AutoPrep® system was used in conjunction with the CellSearch®CEC kit and the CellSearch®profile kit (Veridex) to immunomagnetically enrich and enumerate CD146+ CECs as previously described 12. The enriched CEC samples were analyzed with the CellTracks®Analyzer II and the number of CECs in the sample determined. For CEC microarray profiling, the AutoPrep tube with the sample from th…	Arterial blood was collected from AMI patients into both EDTA containing (Becton Dickinson, Franklin Lakes, NJ, USA) and CellSave (Veridex, Raritan, NJ, USA) tubes in the cardiac catheterization laboratory following the placement of an arterial sheath prior to the introduction of any guide wires or coronary catheters. The samples were maintained at room temperature and processed within 36 hours o…	total RNA	Enriched CEC‑derived RNA was isolated using Trizol Reagent (Life Technologies, Carlsbad, CA) according to the manufacturer's instructions	biotin	Purified cDNA underwent a two-step fragmentation and labeling process using the Encore Biotin Module (NuGEN).	9606	The amplified cDNA targets were hybridized to Affymetrix human U133 Plus 2.0 array following protocols as suggested by the supplier (Affymetrix, Santa Clara, CA).	Following hybridization, arrays were washed and stained using standard Affymetrix procedures before scanning on the Affymetrix GeneChip Scanner from which data was extracted using the Affymetrix Expression Console	Data were processessed using the RMA normalization method, including background and quantile normalization.	GPL570	Eri,,Kramer	ericransomkramer@gmail.com	The Scripps Research Institute	10550 N Torrey Pines Rd	La Jolla	CA	92037	USA	ftp://ftp.ncbi.nlm.nih.gov/geo/samples/GSM1620nnn/GSM1620834/suppl/GSM1620834_EA10113_142142_HG-U133_PLUS_2_SC16.CEL.gz	54675	CD146+ Circulating Endothelial Cells	DISCOVERY	Myocardial Infarction
Muse_17_DISCOVERY_Myocardial Infarction	GSM1620835	Public on Feb 28 2015	Feb 27 2015	Feb 28 2015	RNA	1	CD146+ Circulating Endothelial Cells	Homo sapiens	disease_status: Myocardial Infarction	cohort: DISCOVERY	cell type: CD146+ Circulating Endothelial Cells	The CellTracks®AutoPrep® system was used in conjunction with the CellSearch®CEC kit and the CellSearch®profile kit (Veridex) to immunomagnetically enrich and enumerate CD146+ CECs as previously described 12. The enriched CEC samples were analyzed with the CellTracks®Analyzer II and the number of CECs in the sample determined. For CEC microarray profiling, the AutoPrep tube with the sample from th…	Arterial blood was collected from AMI patients into both EDTA containing (Becton Dickinson, Franklin Lakes, NJ, USA) and CellSave (Veridex, Raritan, NJ, USA) tubes in the cardiac catheterization laboratory following the placement of an arterial sheath prior to the introduction of any guide wires or coronary catheters. The samples were maintained at room temperature and processed within 36 hours o…	total RNA	Enriched CEC‑derived RNA was isolated using Trizol Reagent (Life Technologies, Carlsbad, CA) according to the manufacturer's instructions	biotin	Purified cDNA underwent a two-step fragmentation and labeling process using the Encore Biotin Module (NuGEN).	9606	The amplified cDNA targets were hybridized to Affymetrix human U133 Plus 2.0 array following protocols as suggested by the supplier (Affymetrix, Santa Clara, CA).	Following hybridization, arrays were washed and stained using standard Affymetrix procedures before scanning on the Affymetrix GeneChip Scanner from which data was extracted using the Affymetrix Expression Console	Data were processessed using the RMA normalization method, including background and quantile normalization.	GPL570	Eri,,Kramer	ericransomkramer@gmail.com	The Scripps Research Institute	10550 N Torrey Pines Rd	La Jolla	CA	92037	USA	ftp://ftp.ncbi.nlm.nih.gov/geo/samples/GSM1620nnn/GSM1620835/suppl/GSM1620835_EA10113_142143_HG-U133_PLUS_2_SC17.CEL.gz	54675	CD146+ Circulating Endothelial Cells	DISCOVERY	Myocardial Infarction
Muse_18_DISCOVERY_Myocardial Infarction	GSM1620836	Public on Feb 28 2015	Feb 27 2015	Feb 28 2015	RNA	1	CD146+ Circulating Endothelial Cells	Homo sapiens	disease_status: Myocardial Infarction	cohort: DISCOVERY	cell type: CD146+ Circulating Endothelial Cells	The CellTracks®AutoPrep® system was used in conjunction with the CellSearch®CEC kit and the CellSearch®profile kit (Veridex) to immunomagnetically enrich and enumerate CD146+ CECs as previously described 12. The enriched CEC samples were analyzed with the CellTracks®Analyzer II and the number of CECs in the sample determined. For CEC microarray profiling, the AutoPrep tube with the sample from th…	Arterial blood was collected from AMI patients into both EDTA containing (Becton Dickinson, Franklin Lakes, NJ, USA) and CellSave (Veridex, Raritan, NJ, USA) tubes in the cardiac catheterization laboratory following the placement of an arterial sheath prior to the introduction of any guide wires or coronary catheters. The samples were maintained at room temperature and processed within 36 hours o…	total RNA	Enriched CEC‑derived RNA was isolated using Trizol Reagent (Life Technologies, Carlsbad, CA) according to the manufacturer's instructions	biotin	Purified cDNA underwent a two-step fragmentation and labeling process using the Encore Biotin Module (NuGEN).	9606	The amplified cDNA targets were hybridized to Affymetrix human U133 Plus 2.0 array following protocols as suggested by the supplier (Affymetrix, Santa Clara, CA).	Following hybridization, arrays were washed and stained using standard Affymetrix procedures before scanning on the Affymetrix GeneChip Scanner from which data was extracted using the Affymetrix Expression Console	Data were processessed using the RMA normalization method, including background and quantile normalization.	GPL570	Eri,,Kramer	ericransomkramer@gmail.com	The Scripps Research Institute	10550 N Torrey Pines Rd	La Jolla	CA	92037	USA	ftp://ftp.ncbi.nlm.nih.gov/geo/samples/GSM1620nnn/GSM1620836/suppl/GSM1620836_EA10113_142144_HG-U133_PLUS_2_SC18.CEL.gz	54675	CD146+ Circulating Endothelial Cells	DISCOVERY	Myocardial Infarction
Muse_19_DISCOVERY_Myocardial Infarction	GSM1620837	Public on Feb 28 2015	Feb 27 2015	Feb 28 2015	RNA	1	CD146+ Circulating Endothelial Cells	Homo sapiens	disease_status: Myocardial Infarction	cohort: DISCOVERY	cell type: CD146+ Circulating Endothelial Cells	The CellTracks®AutoPrep® system was used in conjunction with the CellSearch®CEC kit and the CellSearch®profile kit (Veridex) to immunomagnetically enrich and enumerate CD146+ CECs as previously described 12. The enriched CEC samples were analyzed with the CellTracks®Analyzer II and the number of CECs in the sample determined. For CEC microarray profiling, the AutoPrep tube with the sample from th…	Arterial blood was collected from AMI patients into both EDTA containing (Becton Dickinson, Franklin Lakes, NJ, USA) and CellSave (Veridex, Raritan, NJ, USA) tubes in the cardiac catheterization laboratory following the placement of an arterial sheath prior to the introduction of any guide wires or coronary catheters. The samples were maintained at room temperature and processed within 36 hours o…	total RNA	Enriched CEC‑derived RNA was isolated using Trizol Reagent (Life Technologies, Carlsbad, CA) according to the manufacturer's instructions	biotin	Purified cDNA underwent a two-step fragmentation and labeling process using the Encore Biotin Module (NuGEN).	9606	The amplified cDNA targets were hybridized to Affymetrix human U133 Plus 2.0 array following protocols as suggested by the supplier (Affymetrix, Santa Clara, CA).	Following hybridization, arrays were washed and stained using standard Affymetrix procedures before scanning on the Affymetrix GeneChip Scanner from which data was extracted using the Affymetrix Expression Console	Data were processessed using the RMA normalization method, including background and quantile normalization.	GPL570	Eri,,Kramer	ericransomkramer@gmail.com	The Scripps Research Institute	10550 N Torrey Pines Rd	La Jolla	CA	92037	USA	ftp://ftp.ncbi.nlm.nih.gov/geo/samples/GSM1620nnn/GSM1620837/suppl/GSM1620837_EA10113_142145_HG-U133_PLUS_2_SC19.CEL.gz	54675	CD146+ Circulating Endothelial Cells	DISCOVERY	Myocardial Infarction
Muse_20_DISCOVERY_Myocardial Infarction	GSM1620838	Public on Feb 28 2015	Feb 27 2015	Feb 28 2015	RNA	1	CD146+ Circulating Endothelial Cells	Homo sapiens	disease_status: Myocardial Infarction	cohort: DISCOVERY	cell type: CD146+ Circulating Endothelial Cells	The CellTracks®AutoPrep® system was used in conjunction with the CellSearch®CEC kit and the CellSearch®profile kit (Veridex) to immunomagnetically enrich and enumerate CD146+ CECs as previously described 12. The enriched CEC samples were analyzed with the CellTracks®Analyzer II and the number of CECs in the sample determined. For CEC microarray profiling, the AutoPrep tube with the sample from th…	Arterial blood was collected from AMI patients into both EDTA containing (Becton Dickinson, Franklin Lakes, NJ, USA) and CellSave (Veridex, Raritan, NJ, USA) tubes in the cardiac catheterization laboratory following the placement of an arterial sheath prior to the introduction of any guide wires or coronary catheters. The samples were maintained at room temperature and processed within 36 hours o…	total RNA	Enriched CEC‑derived RNA was isolated using Trizol Reagent (Life Technologies, Carlsbad, CA) according to the manufacturer's instructions	biotin	Purified cDNA underwent a two-step fragmentation and labeling process using the Encore Biotin Module (NuGEN).	9606	The amplified cDNA targets were hybridized to Affymetrix human U133 Plus 2.0 array following protocols as suggested by the supplier (Affymetrix, Santa Clara, CA).	Following hybridization, arrays were washed and stained using standard Affymetrix procedures before scanning on the Affymetrix GeneChip Scanner from which data was extracted using the Affymetrix Expression Console	Data were processessed using the RMA normalization method, including background and quantile normalization.	GPL570	Eri,,Kramer	ericransomkramer@gmail.com	The Scripps Research Institute	10550 N Torrey Pines Rd	La Jolla	CA	92037	USA	ftp://ftp.ncbi.nlm.nih.gov/geo/samples/GSM1620nnn/GSM1620838/suppl/GSM1620838_EA10113_142146_HG-U133_PLUS_2_SC20.CEL.gz	54675	CD146+ Circulating Endothelial Cells	DISCOVERY	Myocardial Infarction
Muse_21_DISCOVERY_Myocardial Infarction	GSM1620839	Public on Feb 28 2015	Feb 27 2015	Feb 28 2015	RNA	1	CD146+ Circulating Endothelial Cells	Homo sapiens	disease_status: Myocardial Infarction	cohort: DISCOVERY	cell type: CD146+ Circulating Endothelial Cells	The CellTracks®AutoPrep® system was used in conjunction with the CellSearch®CEC kit and the CellSearch®profile kit (Veridex) to immunomagnetically enrich and enumerate CD146+ CECs as previously described 12. The enriched CEC samples were analyzed with the CellTracks®Analyzer II and the number of CECs in the sample determined. For CEC microarray profiling, the AutoPrep tube with the sample from th…	Arterial blood was collected from AMI patients into both EDTA containing (Becton Dickinson, Franklin Lakes, NJ, USA) and CellSave (Veridex, Raritan, NJ, USA) tubes in the cardiac catheterization laboratory following the placement of an arterial sheath prior to the introduction of any guide wires or coronary catheters. The samples were maintained at room temperature and processed within 36 hours o…	total RNA	Enriched CEC‑derived RNA was isolated using Trizol Reagent (Life Technologies, Carlsbad, CA) according to the manufacturer's instructions	biotin	Purified cDNA underwent a two-step fragmentation and labeling process using the Encore Biotin Module (NuGEN).	9606	The amplified cDNA targets were hybridized to Affymetrix human U133 Plus 2.0 array following protocols as suggested by the supplier (Affymetrix, Santa Clara, CA).	Following hybridization, arrays were washed and stained using standard Affymetrix procedures before scanning on the Affymetrix GeneChip Scanner from which data was extracted using the Affymetrix Expression Console	Data were processessed using the RMA normalization method, including background and quantile normalization.	GPL570	Eri,,Kramer	ericransomkramer@gmail.com	The Scripps Research Institute	10550 N Torrey Pines Rd	La Jolla	CA	92037	USA	ftp://ftp.ncbi.nlm.nih.gov/geo/samples/GSM1620nnn/GSM1620839/suppl/GSM1620839_EA10113_142147_HG-U133_PLUS_2_SC21.CEL.gz	54675	CD146+ Circulating Endothelial Cells	DISCOVERY	Myocardial Infarction
Muse_22_DISCOVERY_Myocardial Infarction	GSM1620840	Public on Feb 28 2015	Feb 27 2015	Feb 28 2015	RNA	1	CD146+ Circulating Endothelial Cells	Homo sapiens	disease_status: Myocardial Infarction	cohort: DISCOVERY	cell type: CD146+ Circulating Endothelial Cells	The CellTracks®AutoPrep® system was used in conjunction with the CellSearch®CEC kit and the CellSearch®profile kit (Veridex) to immunomagnetically enrich and enumerate CD146+ CECs as previously described 12. The enriched CEC samples were analyzed with the CellTracks®Analyzer II and the number of CECs in the sample determined. For CEC microarray profiling, the AutoPrep tube with the sample from th…	Arterial blood was collected from AMI patients into both EDTA containing (Becton Dickinson, Franklin Lakes, NJ, USA) and CellSave (Veridex, Raritan, NJ, USA) tubes in the cardiac catheterization laboratory following the placement of an arterial sheath prior to the introduction of any guide wires or coronary catheters. The samples were maintained at room temperature and processed within 36 hours o…	total RNA	Enriched CEC‑derived RNA was isolated using Trizol Reagent (Life Technologies, Carlsbad, CA) according to the manufacturer's instructions	biotin	Purified cDNA underwent a two-step fragmentation and labeling process using the Encore Biotin Module (NuGEN).	9606	The amplified cDNA targets were hybridized to Affymetrix human U133 Plus 2.0 array following protocols as suggested by the supplier (Affymetrix, Santa Clara, CA).	Following hybridization, arrays were washed and stained using standard Affymetrix procedures before scanning on the Affymetrix GeneChip Scanner from which data was extracted using the Affymetrix Expression Console	Data were processessed using the RMA normalization method, including background and quantile normalization.	GPL570	Eri,,Kramer	ericransomkramer@gmail.com	The Scripps Research Institute	10550 N Torrey Pines Rd	La Jolla	CA	92037	USA	ftp://ftp.ncbi.nlm.nih.gov/geo/samples/GSM1620nnn/GSM1620840/suppl/GSM1620840_EA10113_142148_HG-U133_PLUS_2_SC22.CEL.gz	54675	CD146+ Circulating Endothelial Cells	DISCOVERY	Myocardial Infarction
Muse_23_DISCOVERY_Myocardial Infarction	GSM1620841	Public on Feb 28 2015	Feb 27 2015	Feb 28 2015	RNA	1	CD146+ Circulating Endothelial Cells	Homo sapiens	disease_status: Myocardial Infarction	cohort: DISCOVERY	cell type: CD146+ Circulating Endothelial Cells	The CellTracks®AutoPrep® system was used in conjunction with the CellSearch®CEC kit and the CellSearch®profile kit (Veridex) to immunomagnetically enrich and enumerate CD146+ CECs as previously described 12. The enriched CEC samples were analyzed with the CellTracks®Analyzer II and the number of CECs in the sample determined. For CEC microarray profiling, the AutoPrep tube with the sample from th…	Arterial blood was collected from AMI patients into both EDTA containing (Becton Dickinson, Franklin Lakes, NJ, USA) and CellSave (Veridex, Raritan, NJ, USA) tubes in the cardiac catheterization laboratory following the placement of an arterial sheath prior to the introduction of any guide wires or coronary catheters. The samples were maintained at room temperature and processed within 36 hours o…	total RNA	Enriched CEC‑derived RNA was isolated using Trizol Reagent (Life Technologies, Carlsbad, CA) according to the manufacturer's instructions	biotin	Purified cDNA underwent a two-step fragmentation and labeling process using the Encore Biotin Module (NuGEN).	9606	The amplified cDNA targets were hybridized to Affymetrix human U133 Plus 2.0 array following protocols as suggested by the supplier (Affymetrix, Santa Clara, CA).	Following hybridization, arrays were washed and stained using standard Affymetrix procedures before scanning on the Affymetrix GeneChip Scanner from which data was extracted using the Affymetrix Expression Console	Data were processessed using the RMA normalization method, including background and quantile normalization.	GPL570	Eri,,Kramer	ericransomkramer@gmail.com	The Scripps Research Institute	10550 N Torrey Pines Rd	La Jolla	CA	92037	USA	ftp://ftp.ncbi.nlm.nih.gov/geo/samples/GSM1620nnn/GSM1620841/suppl/GSM1620841_EA10113_142149_HG-U133_PLUS_2_SC23.CEL.gz	54675	CD146+ Circulating Endothelial Cells	DISCOVERY	Myocardial Infarction
Muse_24_DISCOVERY_Myocardial Infarction	GSM1620842	Public on Feb 28 2015	Feb 27 2015	Feb 28 2015	RNA	1	CD146+ Circulating Endothelial Cells	Homo sapiens	disease_status: Myocardial Infarction	cohort: DISCOVERY	cell type: CD146+ Circulating Endothelial Cells	The CellTracks®AutoPrep® system was used in conjunction with the CellSearch®CEC kit and the CellSearch®profile kit (Veridex) to immunomagnetically enrich and enumerate CD146+ CECs as previously described 12. The enriched CEC samples were analyzed with the CellTracks®Analyzer II and the number of CECs in the sample determined. For CEC microarray profiling, the AutoPrep tube with the sample from th…	Arterial blood was collected from AMI patients into both EDTA containing (Becton Dickinson, Franklin Lakes, NJ, USA) and CellSave (Veridex, Raritan, NJ, USA) tubes in the cardiac catheterization laboratory following the placement of an arterial sheath prior to the introduction of any guide wires or coronary catheters. The samples were maintained at room temperature and processed within 36 hours o…	total RNA	Enriched CEC‑derived RNA was isolated using Trizol Reagent (Life Technologies, Carlsbad, CA) according to the manufacturer's instructions	biotin	Purified cDNA underwent a two-step fragmentation and labeling process using the Encore Biotin Module (NuGEN).	9606	The amplified cDNA targets were hybridized to Affymetrix human U133 Plus 2.0 array following protocols as suggested by the supplier (Affymetrix, Santa Clara, CA).	Following hybridization, arrays were washed and stained using standard Affymetrix procedures before scanning on the Affymetrix GeneChip Scanner from which data was extracted using the Affymetrix Expression Console	Data were processessed using the RMA normalization method, including background and quantile normalization.	GPL570	Eri,,Kramer	ericransomkramer@gmail.com	The Scripps Research Institute	10550 N Torrey Pines Rd	La Jolla	CA	92037	USA	ftp://ftp.ncbi.nlm.nih.gov/geo/samples/GSM1620nnn/GSM1620842/suppl/GSM1620842_EA10113_142150_HG-U133_PLUS_2_SC24.CEL.gz	54675	CD146+ Circulating Endothelial Cells	DISCOVERY	Myocardial Infarction
Muse_25_DISCOVERY_Myocardial Infarction	GSM1620843	Public on Feb 28 2015	Feb 27 2015	Feb 28 2015	RNA	1	CD146+ Circulating Endothelial Cells	Homo sapiens	disease_status: Myocardial Infarction	cohort: DISCOVERY	cell type: CD146+ Circulating Endothelial Cells	The CellTracks®AutoPrep® system was used in conjunction with the CellSearch®CEC kit and the CellSearch®profile kit (Veridex) to immunomagnetically enrich and enumerate CD146+ CECs as previously described 12. The enriched CEC samples were analyzed with the CellTracks®Analyzer II and the number of CECs in the sample determined. For CEC microarray profiling, the AutoPrep tube with the sample from th…	Arterial blood was collected from AMI patients into both EDTA containing (Becton Dickinson, Franklin Lakes, NJ, USA) and CellSave (Veridex, Raritan, NJ, USA) tubes in the cardiac catheterization laboratory following the placement of an arterial sheath prior to the introduction of any guide wires or coronary catheters. The samples were maintained at room temperature and processed within 36 hours o…	total RNA	Enriched CEC‑derived RNA was isolated using Trizol Reagent (Life Technologies, Carlsbad, CA) according to the manufacturer's instructions	biotin	Purified cDNA underwent a two-step fragmentation and labeling process using the Encore Biotin Module (NuGEN).	9606	The amplified cDNA targets were hybridized to Affymetrix human U133 Plus 2.0 array following protocols as suggested by the supplier (Affymetrix, Santa Clara, CA).	Following hybridization, arrays were washed and stained using standard Affymetrix procedures before scanning on the Affymetrix GeneChip Scanner from which data was extracted using the Affymetrix Expression Console	Data were processessed using the RMA normalization method, including background and quantile normalization.	GPL570	Eri,,Kramer	ericransomkramer@gmail.com	The Scripps Research Institute	10550 N Torrey Pines Rd	La Jolla	CA	92037	USA	ftp://ftp.ncbi.nlm.nih.gov/geo/samples/GSM1620nnn/GSM1620843/suppl/GSM1620843_EA10113_142151_HG-U133_PLUS_2_SC25.CEL.gz	54675	CD146+ Circulating Endothelial Cells	DISCOVERY	Myocardial Infarction
Muse_26_DISCOVERY_Myocardial Infarction	GSM1620844	Public on Feb 28 2015	Feb 27 2015	Feb 28 2015	RNA	1	CD146+ Circulating Endothelial Cells	Homo sapiens	disease_status: Myocardial Infarction	cohort: DISCOVERY	cell type: CD146+ Circulating Endothelial Cells	The CellTracks®AutoPrep® system was used in conjunction with the CellSearch®CEC kit and the CellSearch®profile kit (Veridex) to immunomagnetically enrich and enumerate CD146+ CECs as previously described 12. The enriched CEC samples were analyzed with the CellTracks®Analyzer II and the number of CECs in the sample determined. For CEC microarray profiling, the AutoPrep tube with the sample from th…	Arterial blood was collected from AMI patients into both EDTA containing (Becton Dickinson, Franklin Lakes, NJ, USA) and CellSave (Veridex, Raritan, NJ, USA) tubes in the cardiac catheterization laboratory following the placement of an arterial sheath prior to the introduction of any guide wires or coronary catheters. The samples were maintained at room temperature and processed within 36 hours o…	total RNA	Enriched CEC‑derived RNA was isolated using Trizol Reagent (Life Technologies, Carlsbad, CA) according to the manufacturer's instructions	biotin	Purified cDNA underwent a two-step fragmentation and labeling process using the Encore Biotin Module (NuGEN).	9606	The amplified cDNA targets were hybridized to Affymetrix human U133 Plus 2.0 array following protocols as suggested by the supplier (Affymetrix, Santa Clara, CA).	Following hybridization, arrays were washed and stained using standard Affymetrix procedures before scanning on the Affymetrix GeneChip Scanner from which data was extracted using the Affymetrix Expression Console	Data were processessed using the RMA normalization method, including background and quantile normalization.	GPL570	Eri,,Kramer	ericransomkramer@gmail.com	The Scripps Research Institute	10550 N Torrey Pines Rd	La Jolla	CA	92037	USA	ftp://ftp.ncbi.nlm.nih.gov/geo/samples/GSM1620nnn/GSM1620844/suppl/GSM1620844_EA11024_204834_HG-U133_PLUS_2_SC26.CEL.gz	54675	CD146+ Circulating Endothelial Cells	DISCOVERY	Myocardial Infarction
Muse_27_DISCOVERY_Myocardial Infarction	GSM1620845	Public on Feb 28 2015	Feb 27 2015	Feb 28 2015	RNA	1	CD146+ Circulating Endothelial Cells	Homo sapiens	disease_status: Myocardial Infarction	cohort: DISCOVERY	cell type: CD146+ Circulating Endothelial Cells	The CellTracks®AutoPrep® system was used in conjunction with the CellSearch®CEC kit and the CellSearch®profile kit (Veridex) to immunomagnetically enrich and enumerate CD146+ CECs as previously described 12. The enriched CEC samples were analyzed with the CellTracks®Analyzer II and the number of CECs in the sample determined. For CEC microarray profiling, the AutoPrep tube with the sample from th…	Arterial blood was collected from AMI patients into both EDTA containing (Becton Dickinson, Franklin Lakes, NJ, USA) and CellSave (Veridex, Raritan, NJ, USA) tubes in the cardiac catheterization laboratory following the placement of an arterial sheath prior to the introduction of any guide wires or coronary catheters. The samples were maintained at room temperature and processed within 36 hours o…	total RNA	Enriched CEC‑derived RNA was isolated using Trizol Reagent (Life Technologies, Carlsbad, CA) according to the manufacturer's instructions	biotin	Purified cDNA underwent a two-step fragmentation and labeling process using the Encore Biotin Module (NuGEN).	9606	The amplified cDNA targets were hybridized to Affymetrix human U133 Plus 2.0 array following protocols as suggested by the supplier (Affymetrix, Santa Clara, CA).	Following hybridization, arrays were washed and stained using standard Affymetrix procedures before scanning on the Affymetrix GeneChip Scanner from which data was extracted using the Affymetrix Expression Console	Data were processessed using the RMA normalization method, including background and quantile normalization.	GPL570	Eri,,Kramer	ericransomkramer@gmail.com	The Scripps Research Institute	10550 N Torrey Pines Rd	La Jolla	CA	92037	USA	ftp://ftp.ncbi.nlm.nih.gov/geo/samples/GSM1620nnn/GSM1620845/suppl/GSM1620845_EA11024_204836_HG-U133_PLUS_2_SC28.CEL.gz	54675	CD146+ Circulating Endothelial Cells	DISCOVERY	Myocardial Infarction
Muse_28_DISCOVERY_Myocardial Infarction	GSM1620846	Public on Feb 28 2015	Feb 27 2015	Feb 28 2015	RNA	1	CD146+ Circulating Endothelial Cells	Homo sapiens	disease_status: Myocardial Infarction	cohort: DISCOVERY	cell type: CD146+ Circulating Endothelial Cells	The CellTracks®AutoPrep® system was used in conjunction with the CellSearch®CEC kit and the CellSearch®profile kit (Veridex) to immunomagnetically enrich and enumerate CD146+ CECs as previously described 12. The enriched CEC samples were analyzed with the CellTracks®Analyzer II and the number of CECs in the sample determined. For CEC microarray profiling, the AutoPrep tube with the sample from th…	Arterial blood was collected from AMI patients into both EDTA containing (Becton Dickinson, Franklin Lakes, NJ, USA) and CellSave (Veridex, Raritan, NJ, USA) tubes in the cardiac catheterization laboratory following the placement of an arterial sheath prior to the introduction of any guide wires or coronary catheters. The samples were maintained at room temperature and processed within 36 hours o…	total RNA	Enriched CEC‑derived RNA was isolated using Trizol Reagent (Life Technologies, Carlsbad, CA) according to the manufacturer's instructions	biotin	Purified cDNA underwent a two-step fragmentation and labeling process using the Encore Biotin Module (NuGEN).	9606	The amplified cDNA targets were hybridized to Affymetrix human U133 Plus 2.0 array following protocols as suggested by the supplier (Affymetrix, Santa Clara, CA).	Following hybridization, arrays were washed and stained using standard Affymetrix procedures before scanning on the Affymetrix GeneChip Scanner from which data was extracted using the Affymetrix Expression Console	Data were processessed using the RMA normalization method, including background and quantile normalization.	GPL570	Eri,,Kramer	ericransomkramer@gmail.com	The Scripps Research Institute	10550 N Torrey Pines Rd	La Jolla	CA	92037	USA	ftp://ftp.ncbi.nlm.nih.gov/geo/samples/GSM1620nnn/GSM1620846/suppl/GSM1620846_EA11024_204837_HG-U133_PLUS_2_SC29.CEL.gz	54675	CD146+ Circulating Endothelial Cells	DISCOVERY	Myocardial Infarction
Muse_29_DISCOVERY_Myocardial Infarction	GSM1620847	Public on Feb 28 2015	Feb 27 2015	Feb 28 2015	RNA	1	CD146+ Circulating Endothelial Cells	Homo sapiens	disease_status: Myocardial Infarction	cohort: DISCOVERY	cell type: CD146+ Circulating Endothelial Cells	The CellTracks®AutoPrep® system was used in conjunction with the CellSearch®CEC kit and the CellSearch®profile kit (Veridex) to immunomagnetically enrich and enumerate CD146+ CECs as previously described 12. The enriched CEC samples were analyzed with the CellTracks®Analyzer II and the number of CECs in the sample determined. For CEC microarray profiling, the AutoPrep tube with the sample from th…	Arterial blood was collected from AMI patients into both EDTA containing (Becton Dickinson, Franklin Lakes, NJ, USA) and CellSave (Veridex, Raritan, NJ, USA) tubes in the cardiac catheterization laboratory following the placement of an arterial sheath prior to the introduction of any guide wires or coronary catheters. The samples were maintained at room temperature and processed within 36 hours o…	total RNA	Enriched CEC‑derived RNA was isolated using Trizol Reagent (Life Technologies, Carlsbad, CA) according to the manufacturer's instructions	biotin	Purified cDNA underwent a two-step fragmentation and labeling process using the Encore Biotin Module (NuGEN).	9606	The amplified cDNA targets were hybridized to Affymetrix human U133 Plus 2.0 array following protocols as suggested by the supplier (Affymetrix, Santa Clara, CA).	Following hybridization, arrays were washed and stained using standard Affymetrix procedures before scanning on the Affymetrix GeneChip Scanner from which data was extracted using the Affymetrix Expression Console	Data were processessed using the RMA normalization method, including background and quantile normalization.	GPL570	Eri,,Kramer	ericransomkramer@gmail.com	The Scripps Research Institute	10550 N Torrey Pines Rd	La Jolla	CA	92037	USA	ftp://ftp.ncbi.nlm.nih.gov/geo/samples/GSM1620nnn/GSM1620847/suppl/GSM1620847_EA11024_204838_HG-U133_PLUS_2_SC30.CEL.gz	54675	CD146+ Circulating Endothelial Cells	DISCOVERY	Myocardial Infarction
Muse_30_DISCOVERY_Myocardial Infarction	GSM1620848	Public on Feb 28 2015	Feb 27 2015	Feb 28 2015	RNA	1	CD146+ Circulating Endothelial Cells	Homo sapiens	disease_status: Myocardial Infarction	cohort: DISCOVERY	cell type: CD146+ Circulating Endothelial Cells	The CellTracks®AutoPrep® system was used in conjunction with the CellSearch®CEC kit and the CellSearch®profile kit (Veridex) to immunomagnetically enrich and enumerate CD146+ CECs as previously described 12. The enriched CEC samples were analyzed with the CellTracks®Analyzer II and the number of CECs in the sample determined. For CEC microarray profiling, the AutoPrep tube with the sample from th…	Arterial blood was collected from AMI patients into both EDTA containing (Becton Dickinson, Franklin Lakes, NJ, USA) and CellSave (Veridex, Raritan, NJ, USA) tubes in the cardiac catheterization laboratory following the placement of an arterial sheath prior to the introduction of any guide wires or coronary catheters. The samples were maintained at room temperature and processed within 36 hours o…	total RNA	Enriched CEC‑derived RNA was isolated using Trizol Reagent (Life Technologies, Carlsbad, CA) according to the manufacturer's instructions	biotin	Purified cDNA underwent a two-step fragmentation and labeling process using the Encore Biotin Module (NuGEN).	9606	The amplified cDNA targets were hybridized to Affymetrix human U133 Plus 2.0 array following protocols as suggested by the supplier (Affymetrix, Santa Clara, CA).	Following hybridization, arrays were washed and stained using standard Affymetrix procedures before scanning on the Affymetrix GeneChip Scanner from which data was extracted using the Affymetrix Expression Console	Data were processessed using the RMA normalization method, including background and quantile normalization.	GPL570	Eri,,Kramer	ericransomkramer@gmail.com	The Scripps Research Institute	10550 N Torrey Pines Rd	La Jolla	CA	92037	USA	ftp://ftp.ncbi.nlm.nih.gov/geo/samples/GSM1620nnn/GSM1620848/suppl/GSM1620848_EA11024_204839_HG-U133_PLUS_2_SC31.CEL.gz	54675	CD146+ Circulating Endothelial Cells	DISCOVERY	Myocardial Infarction
Muse_31_DISCOVERY_Myocardial Infarction	GSM1620849	Public on Feb 28 2015	Feb 27 2015	Feb 28 2015	RNA	1	CD146+ Circulating Endothelial Cells	Homo sapiens	disease_status: Myocardial Infarction	cohort: DISCOVERY	cell type: CD146+ Circulating Endothelial Cells	The CellTracks®AutoPrep® system was used in conjunction with the CellSearch®CEC kit and the CellSearch®profile kit (Veridex) to immunomagnetically enrich and enumerate CD146+ CECs as previously described 12. The enriched CEC samples were analyzed with the CellTracks®Analyzer II and the number of CECs in the sample determined. For CEC microarray profiling, the AutoPrep tube with the sample from th…	Arterial blood was collected from AMI patients into both EDTA containing (Becton Dickinson, Franklin Lakes, NJ, USA) and CellSave (Veridex, Raritan, NJ, USA) tubes in the cardiac catheterization laboratory following the placement of an arterial sheath prior to the introduction of any guide wires or coronary catheters. The samples were maintained at room temperature and processed within 36 hours o…	total RNA	Enriched CEC‑derived RNA was isolated using Trizol Reagent (Life Technologies, Carlsbad, CA) according to the manufacturer's instructions	biotin	Purified cDNA underwent a two-step fragmentation and labeling process using the Encore Biotin Module (NuGEN).	9606	The amplified cDNA targets were hybridized to Affymetrix human U133 Plus 2.0 array following protocols as suggested by the supplier (Affymetrix, Santa Clara, CA).	Following hybridization, arrays were washed and stained using standard Affymetrix procedures before scanning on the Affymetrix GeneChip Scanner from which data was extracted using the Affymetrix Expression Console	Data were processessed using the RMA normalization method, including background and quantile normalization.	GPL570	Eri,,Kramer	ericransomkramer@gmail.com	The Scripps Research Institute	10550 N Torrey Pines Rd	La Jolla	CA	92037	USA	ftp://ftp.ncbi.nlm.nih.gov/geo/samples/GSM1620nnn/GSM1620849/suppl/GSM1620849_EA11024_204840_HG-U133_PLUS_2_SC32.CEL.gz	54675	CD146+ Circulating Endothelial Cells	DISCOVERY	Myocardial Infarction
Muse_32_DISCOVERY_Myocardial Infarction	GSM1620850	Public on Feb 28 2015	Feb 27 2015	Feb 28 2015	RNA	1	CD146+ Circulating Endothelial Cells	Homo sapiens	disease_status: Myocardial Infarction	cohort: DISCOVERY	cell type: CD146+ Circulating Endothelial Cells	The CellTracks®AutoPrep® system was used in conjunction with the CellSearch®CEC kit and the CellSearch®profile kit (Veridex) to immunomagnetically enrich and enumerate CD146+ CECs as previously described 12. The enriched CEC samples were analyzed with the CellTracks®Analyzer II and the number of CECs in the sample determined. For CEC microarray profiling, the AutoPrep tube with the sample from th…	Arterial blood was collected from AMI patients into both EDTA containing (Becton Dickinson, Franklin Lakes, NJ, USA) and CellSave (Veridex, Raritan, NJ, USA) tubes in the cardiac catheterization laboratory following the placement of an arterial sheath prior to the introduction of any guide wires or coronary catheters. The samples were maintained at room temperature and processed within 36 hours o…	total RNA	Enriched CEC‑derived RNA was isolated using Trizol Reagent (Life Technologies, Carlsbad, CA) according to the manufacturer's instructions	biotin	Purified cDNA underwent a two-step fragmentation and labeling process using the Encore Biotin Module (NuGEN).	9606	The amplified cDNA targets were hybridized to Affymetrix human U133 Plus 2.0 array following protocols as suggested by the supplier (Affymetrix, Santa Clara, CA).	Following hybridization, arrays were washed and stained using standard Affymetrix procedures before scanning on the Affymetrix GeneChip Scanner from which data was extracted using the Affymetrix Expression Console	Data were processessed using the RMA normalization method, including background and quantile normalization.	GPL570	Eri,,Kramer	ericransomkramer@gmail.com	The Scripps Research Institute	10550 N Torrey Pines Rd	La Jolla	CA	92037	USA	ftp://ftp.ncbi.nlm.nih.gov/geo/samples/GSM1620nnn/GSM1620850/suppl/GSM1620850_EA11024_204841_HG-U133_PLUS_2_SC33.CEL.gz	54675	CD146+ Circulating Endothelial Cells	DISCOVERY	Myocardial Infarction
Muse_33_DISCOVERY_Myocardial Infarction	GSM1620851	Public on Feb 28 2015	Feb 27 2015	Feb 28 2015	RNA	1	CD146+ Circulating Endothelial Cells	Homo sapiens	disease_status: Myocardial Infarction	cohort: DISCOVERY	cell type: CD146+ Circulating Endothelial Cells	The CellTracks®AutoPrep® system was used in conjunction with the CellSearch®CEC kit and the CellSearch®profile kit (Veridex) to immunomagnetically enrich and enumerate CD146+ CECs as previously described 12. The enriched CEC samples were analyzed with the CellTracks®Analyzer II and the number of CECs in the sample determined. For CEC microarray profiling, the AutoPrep tube with the sample from th…	Arterial blood was collected from AMI patients into both EDTA containing (Becton Dickinson, Franklin Lakes, NJ, USA) and CellSave (Veridex, Raritan, NJ, USA) tubes in the cardiac catheterization laboratory following the placement of an arterial sheath prior to the introduction of any guide wires or coronary catheters. The samples were maintained at room temperature and processed within 36 hours o…	total RNA	Enriched CEC‑derived RNA was isolated using Trizol Reagent (Life Technologies, Carlsbad, CA) according to the manufacturer's instructions	biotin	Purified cDNA underwent a two-step fragmentation and labeling process using the Encore Biotin Module (NuGEN).	9606	The amplified cDNA targets were hybridized to Affymetrix human U133 Plus 2.0 array following protocols as suggested by the supplier (Affymetrix, Santa Clara, CA).	Following hybridization, arrays were washed and stained using standard Affymetrix procedures before scanning on the Affymetrix GeneChip Scanner from which data was extracted using the Affymetrix Expression Console	Data were processessed using the RMA normalization method, including background and quantile normalization.	GPL570	Eri,,Kramer	ericransomkramer@gmail.com	The Scripps Research Institute	10550 N Torrey Pines Rd	La Jolla	CA	92037	USA	ftp://ftp.ncbi.nlm.nih.gov/geo/samples/GSM1620nnn/GSM1620851/suppl/GSM1620851_EA11024_204843_HG-U133_PLUS_2_SC35.CEL.gz	54675	CD146+ Circulating Endothelial Cells	DISCOVERY	Myocardial Infarction
Muse_34_DISCOVERY_Myocardial Infarction	GSM1620852	Public on Feb 28 2015	Feb 27 2015	Feb 28 2015	RNA	1	CD146+ Circulating Endothelial Cells	Homo sapiens	disease_status: Myocardial Infarction	cohort: DISCOVERY	cell type: CD146+ Circulating Endothelial Cells	The CellTracks®AutoPrep® system was used in conjunction with the CellSearch®CEC kit and the CellSearch®profile kit (Veridex) to immunomagnetically enrich and enumerate CD146+ CECs as previously described 12. The enriched CEC samples were analyzed with the CellTracks®Analyzer II and the number of CECs in the sample determined. For CEC microarray profiling, the AutoPrep tube with the sample from th…	Arterial blood was collected from AMI patients into both EDTA containing (Becton Dickinson, Franklin Lakes, NJ, USA) and CellSave (Veridex, Raritan, NJ, USA) tubes in the cardiac catheterization laboratory following the placement of an arterial sheath prior to the introduction of any guide wires or coronary catheters. The samples were maintained at room temperature and processed within 36 hours o…	total RNA	Enriched CEC‑derived RNA was isolated using Trizol Reagent (Life Technologies, Carlsbad, CA) according to the manufacturer's instructions	biotin	Purified cDNA underwent a two-step fragmentation and labeling process using the Encore Biotin Module (NuGEN).	9606	The amplified cDNA targets were hybridized to Affymetrix human U133 Plus 2.0 array following protocols as suggested by the supplier (Affymetrix, Santa Clara, CA).	Following hybridization, arrays were washed and stained using standard Affymetrix procedures before scanning on the Affymetrix GeneChip Scanner from which data was extracted using the Affymetrix Expression Console	Data were processessed using the RMA normalization method, including background and quantile normalization.	GPL570	Eri,,Kramer	ericransomkramer@gmail.com	The Scripps Research Institute	10550 N Torrey Pines Rd	La Jolla	CA	92037	USA	ftp://ftp.ncbi.nlm.nih.gov/geo/samples/GSM1620nnn/GSM1620852/suppl/GSM1620852_EA11024_204844_HG-U133_PLUS_2_SC36.CEL.gz	54675	CD146+ Circulating Endothelial Cells	DISCOVERY	Myocardial Infarction
Muse_35_DISCOVERY_Control	GSM1620853	Public on Feb 28 2015	Feb 27 2015	Feb 28 2015	RNA	1	CD146+ Circulating Endothelial Cells	Homo sapiens	disease_status: Control	cohort: DISCOVERY	cell type: CD146+ Circulating Endothelial Cells	The CellTracks®AutoPrep® system was used in conjunction with the CellSearch®CEC kit and the CellSearch®profile kit (Veridex) to immunomagnetically enrich and enumerate CD146+ CECs as previously described 12. The enriched CEC samples were analyzed with the CellTracks®Analyzer II and the number of CECs in the sample determined. For CEC microarray profiling, the AutoPrep tube with the sample from th…	Arterial blood was collected from AMI patients into both EDTA containing (Becton Dickinson, Franklin Lakes, NJ, USA) and CellSave (Veridex, Raritan, NJ, USA) tubes in the cardiac catheterization laboratory following the placement of an arterial sheath prior to the introduction of any guide wires or coronary catheters. The samples were maintained at room temperature and processed within 36 hours o…	total RNA	Enriched CEC‑derived RNA was isolated using Trizol Reagent (Life Technologies, Carlsbad, CA) according to the manufacturer's instructions	biotin	Purified cDNA underwent a two-step fragmentation and labeling process using the Encore Biotin Module (NuGEN).	9606	The amplified cDNA targets were hybridized to Affymetrix human U133 Plus 2.0 array following protocols as suggested by the supplier (Affymetrix, Santa Clara, CA).	Following hybridization, arrays were washed and stained using standard Affymetrix procedures before scanning on the Affymetrix GeneChip Scanner from which data was extracted using the Affymetrix Expression Console	Data were processessed using the RMA normalization method, including background and quantile normalization.	GPL570	Eri,,Kramer	ericransomkramer@gmail.com	The Scripps Research Institute	10550 N Torrey Pines Rd	La Jolla	CA	92037	USA	ftp://ftp.ncbi.nlm.nih.gov/geo/samples/GSM1620nnn/GSM1620853/suppl/GSM1620853_EA11024_204845_HG-U133_PLUS_2_SC37_2.CEL.gz	54675	CD146+ Circulating Endothelial Cells	DISCOVERY	Control
Muse_36_DISCOVERY_Control	GSM1620854	Public on Feb 28 2015	Feb 27 2015	Feb 28 2015	RNA	1	CD146+ Circulating Endothelial Cells	Homo sapiens	disease_status: Control	cohort: DISCOVERY	cell type: CD146+ Circulating Endothelial Cells	The CellTracks®AutoPrep® system was used in conjunction with the CellSearch®CEC kit and the CellSearch®profile kit (Veridex) to immunomagnetically enrich and enumerate CD146+ CECs as previously described 12. The enriched CEC samples were analyzed with the CellTracks®Analyzer II and the number of CECs in the sample determined. For CEC microarray profiling, the AutoPrep tube with the sample from th…	Arterial blood was collected from AMI patients into both EDTA containing (Becton Dickinson, Franklin Lakes, NJ, USA) and CellSave (Veridex, Raritan, NJ, USA) tubes in the cardiac catheterization laboratory following the placement of an arterial sheath prior to the introduction of any guide wires or coronary catheters. The samples were maintained at room temperature and processed within 36 hours o…	total RNA	Enriched CEC‑derived RNA was isolated using Trizol Reagent (Life Technologies, Carlsbad, CA) according to the manufacturer's instructions	biotin	Purified cDNA underwent a two-step fragmentation and labeling process using the Encore Biotin Module (NuGEN).	9606	The amplified cDNA targets were hybridized to Affymetrix human U133 Plus 2.0 array following protocols as suggested by the supplier (Affymetrix, Santa Clara, CA).	Following hybridization, arrays were washed and stained using standard Affymetrix procedures before scanning on the Affymetrix GeneChip Scanner from which data was extracted using the Affymetrix Expression Console	Data were processessed using the RMA normalization method, including background and quantile normalization.	GPL570	Eri,,Kramer	ericransomkramer@gmail.com	The Scripps Research Institute	10550 N Torrey Pines Rd	La Jolla	CA	92037	USA	ftp://ftp.ncbi.nlm.nih.gov/geo/samples/GSM1620nnn/GSM1620854/suppl/GSM1620854_EA11024_204846_HG-U133_PLUS_2_SC38.CEL.gz	54675	CD146+ Circulating Endothelial Cells	DISCOVERY	Control
Muse_37_DISCOVERY_Control	GSM1620855	Public on Feb 28 2015	Feb 27 2015	Feb 28 2015	RNA	1	CD146+ Circulating Endothelial Cells	Homo sapiens	disease_status: Control	cohort: DISCOVERY	cell type: CD146+ Circulating Endothelial Cells	The CellTracks®AutoPrep® system was used in conjunction with the CellSearch®CEC kit and the CellSearch®profile kit (Veridex) to immunomagnetically enrich and enumerate CD146+ CECs as previously described 12. The enriched CEC samples were analyzed with the CellTracks®Analyzer II and the number of CECs in the sample determined. For CEC microarray profiling, the AutoPrep tube with the sample from th…	Arterial blood was collected from AMI patients into both EDTA containing (Becton Dickinson, Franklin Lakes, NJ, USA) and CellSave (Veridex, Raritan, NJ, USA) tubes in the cardiac catheterization laboratory following the placement of an arterial sheath prior to the introduction of any guide wires or coronary catheters. The samples were maintained at room temperature and processed within 36 hours o…	total RNA	Enriched CEC‑derived RNA was isolated using Trizol Reagent (Life Technologies, Carlsbad, CA) according to the manufacturer's instructions	biotin	Purified cDNA underwent a two-step fragmentation and labeling process using the Encore Biotin Module (NuGEN).	9606	The amplified cDNA targets were hybridized to Affymetrix human U133 Plus 2.0 array following protocols as suggested by the supplier (Affymetrix, Santa Clara, CA).	Following hybridization, arrays were washed and stained using standard Affymetrix procedures before scanning on the Affymetrix GeneChip Scanner from which data was extracted using the Affymetrix Expression Console	Data were processessed using the RMA normalization method, including background and quantile normalization.	GPL570	Eri,,Kramer	ericransomkramer@gmail.com	The Scripps Research Institute	10550 N Torrey Pines Rd	La Jolla	CA	92037	USA	ftp://ftp.ncbi.nlm.nih.gov/geo/samples/GSM1620nnn/GSM1620855/suppl/GSM1620855_EA11024_204848_HG-U133_PLUS_2_SC40.CEL.gz	54675	CD146+ Circulating Endothelial Cells	DISCOVERY	Control
Muse_38_DISCOVERY_Control	GSM1620856	Public on Feb 28 2015	Feb 27 2015	Feb 28 2015	RNA	1	CD146+ Circulating Endothelial Cells	Homo sapiens	disease_status: Control	cohort: DISCOVERY	cell type: CD146+ Circulating Endothelial Cells	The CellTracks®AutoPrep® system was used in conjunction with the CellSearch®CEC kit and the CellSearch®profile kit (Veridex) to immunomagnetically enrich and enumerate CD146+ CECs as previously described 12. The enriched CEC samples were analyzed with the CellTracks®Analyzer II and the number of CECs in the sample determined. For CEC microarray profiling, the AutoPrep tube with the sample from th…	Arterial blood was collected from AMI patients into both EDTA containing (Becton Dickinson, Franklin Lakes, NJ, USA) and CellSave (Veridex, Raritan, NJ, USA) tubes in the cardiac catheterization laboratory following the placement of an arterial sheath prior to the introduction of any guide wires or coronary catheters. The samples were maintained at room temperature and processed within 36 hours o…	total RNA	Enriched CEC‑derived RNA was isolated using Trizol Reagent (Life Technologies, Carlsbad, CA) according to the manufacturer's instructions	biotin	Purified cDNA underwent a two-step fragmentation and labeling process using the Encore Biotin Module (NuGEN).	9606	The amplified cDNA targets were hybridized to Affymetrix human U133 Plus 2.0 array following protocols as suggested by the supplier (Affymetrix, Santa Clara, CA).	Following hybridization, arrays were washed and stained using standard Affymetrix procedures before scanning on the Affymetrix GeneChip Scanner from which data was extracted using the Affymetrix Expression Console	Data were processessed using the RMA normalization method, including background and quantile normalization.	GPL570	Eri,,Kramer	ericransomkramer@gmail.com	The Scripps Research Institute	10550 N Torrey Pines Rd	La Jolla	CA	92037	USA	ftp://ftp.ncbi.nlm.nih.gov/geo/samples/GSM1620nnn/GSM1620856/suppl/GSM1620856_EA11024_204849_HG-U133_PLUS_2_SC41.CEL.gz	54675	CD146+ Circulating Endothelial Cells	DISCOVERY	Control
Muse_39_DISCOVERY_Control	GSM1620857	Public on Feb 28 2015	Feb 27 2015	Feb 28 2015	RNA	1	CD146+ Circulating Endothelial Cells	Homo sapiens	disease_status: Control	cohort: DISCOVERY	cell type: CD146+ Circulating Endothelial Cells	The CellTracks®AutoPrep® system was used in conjunction with the CellSearch®CEC kit and the CellSearch®profile kit (Veridex) to immunomagnetically enrich and enumerate CD146+ CECs as previously described 12. The enriched CEC samples were analyzed with the CellTracks®Analyzer II and the number of CECs in the sample determined. For CEC microarray profiling, the AutoPrep tube with the sample from th…	Arterial blood was collected from AMI patients into both EDTA containing (Becton Dickinson, Franklin Lakes, NJ, USA) and CellSave (Veridex, Raritan, NJ, USA) tubes in the cardiac catheterization laboratory following the placement of an arterial sheath prior to the introduction of any guide wires or coronary catheters. The samples were maintained at room temperature and processed within 36 hours o…	total RNA	Enriched CEC‑derived RNA was isolated using Trizol Reagent (Life Technologies, Carlsbad, CA) according to the manufacturer's instructions	biotin	Purified cDNA underwent a two-step fragmentation and labeling process using the Encore Biotin Module (NuGEN).	9606	The amplified cDNA targets were hybridized to Affymetrix human U133 Plus 2.0 array following protocols as suggested by the supplier (Affymetrix, Santa Clara, CA).	Following hybridization, arrays were washed and stained using standard Affymetrix procedures before scanning on the Affymetrix GeneChip Scanner from which data was extracted using the Affymetrix Expression Console	Data were processessed using the RMA normalization method, including background and quantile normalization.	GPL570	Eri,,Kramer	ericransomkramer@gmail.com	The Scripps Research Institute	10550 N Torrey Pines Rd	La Jolla	CA	92037	USA	ftp://ftp.ncbi.nlm.nih.gov/geo/samples/GSM1620nnn/GSM1620857/suppl/GSM1620857_EA11024_204850_HG-U133_PLUS_2_SC42.CEL.gz	54675	CD146+ Circulating Endothelial Cells	DISCOVERY	Control
Muse_40_DISCOVERY_Control	GSM1620858	Public on Feb 28 2015	Feb 27 2015	Feb 28 2015	RNA	1	CD146+ Circulating Endothelial Cells	Homo sapiens	disease_status: Control	cohort: DISCOVERY	cell type: CD146+ Circulating Endothelial Cells	The CellTracks®AutoPrep® system was used in conjunction with the CellSearch®CEC kit and the CellSearch®profile kit (Veridex) to immunomagnetically enrich and enumerate CD146+ CECs as previously described 12. The enriched CEC samples were analyzed with the CellTracks®Analyzer II and the number of CECs in the sample determined. For CEC microarray profiling, the AutoPrep tube with the sample from th…	Arterial blood was collected from AMI patients into both EDTA containing (Becton Dickinson, Franklin Lakes, NJ, USA) and CellSave (Veridex, Raritan, NJ, USA) tubes in the cardiac catheterization laboratory following the placement of an arterial sheath prior to the introduction of any guide wires or coronary catheters. The samples were maintained at room temperature and processed within 36 hours o…	total RNA	Enriched CEC‑derived RNA was isolated using Trizol Reagent (Life Technologies, Carlsbad, CA) according to the manufacturer's instructions	biotin	Purified cDNA underwent a two-step fragmentation and labeling process using the Encore Biotin Module (NuGEN).	9606	The amplified cDNA targets were hybridized to Affymetrix human U133 Plus 2.0 array following protocols as suggested by the supplier (Affymetrix, Santa Clara, CA).	Following hybridization, arrays were washed and stained using standard Affymetrix procedures before scanning on the Affymetrix GeneChip Scanner from which data was extracted using the Affymetrix Expression Console	Data were processessed using the RMA normalization method, including background and quantile normalization.	GPL570	Eri,,Kramer	ericransomkramer@gmail.com	The Scripps Research Institute	10550 N Torrey Pines Rd	La Jolla	CA	92037	USA	ftp://ftp.ncbi.nlm.nih.gov/geo/samples/GSM1620nnn/GSM1620858/suppl/GSM1620858_EA11024_204851_HG-U133_PLUS_2_SC43.CEL.gz	54675	CD146+ Circulating Endothelial Cells	DISCOVERY	Control
Muse_41_DISCOVERY_Control	GSM1620859	Public on Feb 28 2015	Feb 27 2015	Feb 28 2015	RNA	1	CD146+ Circulating Endothelial Cells	Homo sapiens	disease_status: Control	cohort: DISCOVERY	cell type: CD146+ Circulating Endothelial Cells	The CellTracks®AutoPrep® system was used in conjunction with the CellSearch®CEC kit and the CellSearch®profile kit (Veridex) to immunomagnetically enrich and enumerate CD146+ CECs as previously described 12. The enriched CEC samples were analyzed with the CellTracks®Analyzer II and the number of CECs in the sample determined. For CEC microarray profiling, the AutoPrep tube with the sample from th…	Arterial blood was collected from AMI patients into both EDTA containing (Becton Dickinson, Franklin Lakes, NJ, USA) and CellSave (Veridex, Raritan, NJ, USA) tubes in the cardiac catheterization laboratory following the placement of an arterial sheath prior to the introduction of any guide wires or coronary catheters. The samples were maintained at room temperature and processed within 36 hours o…	total RNA	Enriched CEC‑derived RNA was isolated using Trizol Reagent (Life Technologies, Carlsbad, CA) according to the manufacturer's instructions	biotin	Purified cDNA underwent a two-step fragmentation and labeling process using the Encore Biotin Module (NuGEN).	9606	The amplified cDNA targets were hybridized to Affymetrix human U133 Plus 2.0 array following protocols as suggested by the supplier (Affymetrix, Santa Clara, CA).	Following hybridization, arrays were washed and stained using standard Affymetrix procedures before scanning on the Affymetrix GeneChip Scanner from which data was extracted using the Affymetrix Expression Console	Data were processessed using the RMA normalization method, including background and quantile normalization.	GPL570	Eri,,Kramer	ericransomkramer@gmail.com	The Scripps Research Institute	10550 N Torrey Pines Rd	La Jolla	CA	92037	USA	ftp://ftp.ncbi.nlm.nih.gov/geo/samples/GSM1620nnn/GSM1620859/suppl/GSM1620859_EA11024_204852_HG-U133_PLUS_2_SC44.CEL.gz	54675	CD146+ Circulating Endothelial Cells	DISCOVERY	Control
Muse_42_DISCOVERY_Control	GSM1620860	Public on Feb 28 2015	Feb 27 2015	Feb 28 2015	RNA	1	CD146+ Circulating Endothelial Cells	Homo sapiens	disease_status: Control	cohort: DISCOVERY	cell type: CD146+ Circulating Endothelial Cells	The CellTracks®AutoPrep® system was used in conjunction with the CellSearch®CEC kit and the CellSearch®profile kit (Veridex) to immunomagnetically enrich and enumerate CD146+ CECs as previously described 12. The enriched CEC samples were analyzed with the CellTracks®Analyzer II and the number of CECs in the sample determined. For CEC microarray profiling, the AutoPrep tube with the sample from th…	Arterial blood was collected from AMI patients into both EDTA containing (Becton Dickinson, Franklin Lakes, NJ, USA) and CellSave (Veridex, Raritan, NJ, USA) tubes in the cardiac catheterization laboratory following the placement of an arterial sheath prior to the introduction of any guide wires or coronary catheters. The samples were maintained at room temperature and processed within 36 hours o…	total RNA	Enriched CEC‑derived RNA was isolated using Trizol Reagent (Life Technologies, Carlsbad, CA) according to the manufacturer's instructions	biotin	Purified cDNA underwent a two-step fragmentation and labeling process using the Encore Biotin Module (NuGEN).	9606	The amplified cDNA targets were hybridized to Affymetrix human U133 Plus 2.0 array following protocols as suggested by the supplier (Affymetrix, Santa Clara, CA).	Following hybridization, arrays were washed and stained using standard Affymetrix procedures before scanning on the Affymetrix GeneChip Scanner from which data was extracted using the Affymetrix Expression Console	Data were processessed using the RMA normalization method, including background and quantile normalization.	GPL570	Eri,,Kramer	ericransomkramer@gmail.com	The Scripps Research Institute	10550 N Torrey Pines Rd	La Jolla	CA	92037	USA	ftp://ftp.ncbi.nlm.nih.gov/geo/samples/GSM1620nnn/GSM1620860/suppl/GSM1620860_EA11024_204853_HG-U133_PLUS_2_SC45.CEL.gz	54675	CD146+ Circulating Endothelial Cells	DISCOVERY	Control
Muse_43_DISCOVERY_Control	GSM1620861	Public on Feb 28 2015	Feb 27 2015	Feb 28 2015	RNA	1	CD146+ Circulating Endothelial Cells	Homo sapiens	disease_status: Control	cohort: DISCOVERY	cell type: CD146+ Circulating Endothelial Cells	The CellTracks®AutoPrep® system was used in conjunction with the CellSearch®CEC kit and the CellSearch®profile kit (Veridex) to immunomagnetically enrich and enumerate CD146+ CECs as previously described 12. The enriched CEC samples were analyzed with the CellTracks®Analyzer II and the number of CECs in the sample determined. For CEC microarray profiling, the AutoPrep tube with the sample from th…	Arterial blood was collected from AMI patients into both EDTA containing (Becton Dickinson, Franklin Lakes, NJ, USA) and CellSave (Veridex, Raritan, NJ, USA) tubes in the cardiac catheterization laboratory following the placement of an arterial sheath prior to the introduction of any guide wires or coronary catheters. The samples were maintained at room temperature and processed within 36 hours o…	total RNA	Enriched CEC‑derived RNA was isolated using Trizol Reagent (Life Technologies, Carlsbad, CA) according to the manufacturer's instructions	biotin	Purified cDNA underwent a two-step fragmentation and labeling process using the Encore Biotin Module (NuGEN).	9606	The amplified cDNA targets were hybridized to Affymetrix human U133 Plus 2.0 array following protocols as suggested by the supplier (Affymetrix, Santa Clara, CA).	Following hybridization, arrays were washed and stained using standard Affymetrix procedures before scanning on the Affymetrix GeneChip Scanner from which data was extracted using the Affymetrix Expression Console	Data were processessed using the RMA normalization method, including background and quantile normalization.	GPL570	Eri,,Kramer	ericransomkramer@gmail.com	The Scripps Research Institute	10550 N Torrey Pines Rd	La Jolla	CA	92037	USA	ftp://ftp.ncbi.nlm.nih.gov/geo/samples/GSM1620nnn/GSM1620861/suppl/GSM1620861_EA11024_204854_HG-U133_PLUS_2_SC46.CEL.gz	54675	CD146+ Circulating Endothelial Cells	DISCOVERY	Control
Muse_44_VALIDATION_Control	GSM1620862	Public on Feb 28 2015	Feb 27 2015	Feb 28 2015	RNA	1	CD146+ Circulating Endothelial Cells	Homo sapiens	disease_status: Control	cohort: VALIDATION	cell type: CD146+ Circulating Endothelial Cells	The CellTracks®AutoPrep® system was used in conjunction with the CellSearch®CEC kit and the CellSearch®profile kit (Veridex) to immunomagnetically enrich and enumerate CD146+ CECs as previously described 12. The enriched CEC samples were analyzed with the CellTracks®Analyzer II and the number of CECs in the sample determined. For CEC microarray profiling, the AutoPrep tube with the sample from th…	Arterial blood was collected from AMI patients into both EDTA containing (Becton Dickinson, Franklin Lakes, NJ, USA) and CellSave (Veridex, Raritan, NJ, USA) tubes in the cardiac catheterization laboratory following the placement of an arterial sheath prior to the introduction of any guide wires or coronary catheters. The samples were maintained at room temperature and processed within 36 hours o…	total RNA	Enriched CEC‑derived RNA was isolated using Trizol Reagent (Life Technologies, Carlsbad, CA) according to the manufacturer's instructions	biotin	Purified cDNA underwent a two-step fragmentation and labeling process using the Encore Biotin Module (NuGEN).	9606	The amplified cDNA targets were hybridized to Affymetrix human U133 Plus 2.0 array following protocols as suggested by the supplier (Affymetrix, Santa Clara, CA).	Following hybridization, arrays were washed and stained using standard Affymetrix procedures before scanning on the Affymetrix GeneChip Scanner from which data was extracted using the Affymetrix Expression Console	Data were processessed using the RMA normalization method, including background and quantile normalization.	GPL570	Eri,,Kramer	ericransomkramer@gmail.com	The Scripps Research Institute	10550 N Torrey Pines Rd	La Jolla	CA	92037	USA	ftp://ftp.ncbi.nlm.nih.gov/geo/samples/GSM1620nnn/GSM1620862/suppl/GSM1620862_EA11024_275977_HG-U133_PLUS_2_OCD1.CEL.gz	54675	CD146+ Circulating Endothelial Cells	VALIDATION	Control
Muse_45_VALIDATION_Control	GSM1620863	Public on Feb 28 2015	Feb 27 2015	Feb 28 2015	RNA	1	CD146+ Circulating Endothelial Cells	Homo sapiens	disease_status: Control	cohort: VALIDATION	cell type: CD146+ Circulating Endothelial Cells	The CellTracks®AutoPrep® system was used in conjunction with the CellSearch®CEC kit and the CellSearch®profile kit (Veridex) to immunomagnetically enrich and enumerate CD146+ CECs as previously described 12. The enriched CEC samples were analyzed with the CellTracks®Analyzer II and the number of CECs in the sample determined. For CEC microarray profiling, the AutoPrep tube with the sample from th…	Arterial blood was collected from AMI patients into both EDTA containing (Becton Dickinson, Franklin Lakes, NJ, USA) and CellSave (Veridex, Raritan, NJ, USA) tubes in the cardiac catheterization laboratory following the placement of an arterial sheath prior to the introduction of any guide wires or coronary catheters. The samples were maintained at room temperature and processed within 36 hours o…	total RNA	Enriched CEC‑derived RNA was isolated using Trizol Reagent (Life Technologies, Carlsbad, CA) according to the manufacturer's instructions	biotin	Purified cDNA underwent a two-step fragmentation and labeling process using the Encore Biotin Module (NuGEN).	9606	The amplified cDNA targets were hybridized to Affymetrix human U133 Plus 2.0 array following protocols as suggested by the supplier (Affymetrix, Santa Clara, CA).	Following hybridization, arrays were washed and stained using standard Affymetrix procedures before scanning on the Affymetrix GeneChip Scanner from which data was extracted using the Affymetrix Expression Console	Data were processessed using the RMA normalization method, including background and quantile normalization.	GPL570	Eri,,Kramer	ericransomkramer@gmail.com	The Scripps Research Institute	10550 N Torrey Pines Rd	La Jolla	CA	92037	USA	ftp://ftp.ncbi.nlm.nih.gov/geo/samples/GSM1620nnn/GSM1620863/suppl/GSM1620863_EA11024_275978_HG-U133_PLUS_2_OCD2.CEL.gz	54675	CD146+ Circulating Endothelial Cells	VALIDATION	Control
Muse_46_VALIDATION_Control	GSM1620864	Public on Feb 28 2015	Feb 27 2015	Feb 28 2015	RNA	1	CD146+ Circulating Endothelial Cells	Homo sapiens	disease_status: Control	cohort: VALIDATION	cell type: CD146+ Circulating Endothelial Cells	The CellTracks®AutoPrep® system was used in conjunction with the CellSearch®CEC kit and the CellSearch®profile kit (Veridex) to immunomagnetically enrich and enumerate CD146+ CECs as previously described 12. The enriched CEC samples were analyzed with the CellTracks®Analyzer II and the number of CECs in the sample determined. For CEC microarray profiling, the AutoPrep tube with the sample from th…	Arterial blood was collected from AMI patients into both EDTA containing (Becton Dickinson, Franklin Lakes, NJ, USA) and CellSave (Veridex, Raritan, NJ, USA) tubes in the cardiac catheterization laboratory following the placement of an arterial sheath prior to the introduction of any guide wires or coronary catheters. The samples were maintained at room temperature and processed within 36 hours o…	total RNA	Enriched CEC‑derived RNA was isolated using Trizol Reagent (Life Technologies, Carlsbad, CA) according to the manufacturer's instructions	biotin	Purified cDNA underwent a two-step fragmentation and labeling process using the Encore Biotin Module (NuGEN).	9606	The amplified cDNA targets were hybridized to Affymetrix human U133 Plus 2.0 array following protocols as suggested by the supplier (Affymetrix, Santa Clara, CA).	Following hybridization, arrays were washed and stained using standard Affymetrix procedures before scanning on the Affymetrix GeneChip Scanner from which data was extracted using the Affymetrix Expression Console	Data were processessed using the RMA normalization method, including background and quantile normalization.	GPL570	Eri,,Kramer	ericransomkramer@gmail.com	The Scripps Research Institute	10550 N Torrey Pines Rd	La Jolla	CA	92037	USA	ftp://ftp.ncbi.nlm.nih.gov/geo/samples/GSM1620nnn/GSM1620864/suppl/GSM1620864_EA11024_275981_HG-U133_PLUS_2_OCD5.CEL.gz	54675	CD146+ Circulating Endothelial Cells	VALIDATION	Control
Muse_47_VALIDATION_Control	GSM1620865	Public on Feb 28 2015	Feb 27 2015	Feb 28 2015	RNA	1	CD146+ Circulating Endothelial Cells	Homo sapiens	disease_status: Control	cohort: VALIDATION	cell type: CD146+ Circulating Endothelial Cells	The CellTracks®AutoPrep® system was used in conjunction with the CellSearch®CEC kit and the CellSearch®profile kit (Veridex) to immunomagnetically enrich and enumerate CD146+ CECs as previously described 12. The enriched CEC samples were analyzed with the CellTracks®Analyzer II and the number of CECs in the sample determined. For CEC microarray profiling, the AutoPrep tube with the sample from th…	Arterial blood was collected from AMI patients into both EDTA containing (Becton Dickinson, Franklin Lakes, NJ, USA) and CellSave (Veridex, Raritan, NJ, USA) tubes in the cardiac catheterization laboratory following the placement of an arterial sheath prior to the introduction of any guide wires or coronary catheters. The samples were maintained at room temperature and processed within 36 hours o…	total RNA	Enriched CEC‑derived RNA was isolated using Trizol Reagent (Life Technologies, Carlsbad, CA) according to the manufacturer's instructions	biotin	Purified cDNA underwent a two-step fragmentation and labeling process using the Encore Biotin Module (NuGEN).	9606	The amplified cDNA targets were hybridized to Affymetrix human U133 Plus 2.0 array following protocols as suggested by the supplier (Affymetrix, Santa Clara, CA).	Following hybridization, arrays were washed and stained using standard Affymetrix procedures before scanning on the Affymetrix GeneChip Scanner from which data was extracted using the Affymetrix Expression Console	Data were processessed using the RMA normalization method, including background and quantile normalization.	GPL570	Eri,,Kramer	ericransomkramer@gmail.com	The Scripps Research Institute	10550 N Torrey Pines Rd	La Jolla	CA	92037	USA	ftp://ftp.ncbi.nlm.nih.gov/geo/samples/GSM1620nnn/GSM1620865/suppl/GSM1620865_EA11024_275982_HG-U133_PLUS_2_OCD6.CEL.gz	54675	CD146+ Circulating Endothelial Cells	VALIDATION	Control
Muse_48_VALIDATION_Control	GSM1620866	Public on Feb 28 2015	Feb 27 2015	Feb 28 2015	RNA	1	CD146+ Circulating Endothelial Cells	Homo sapiens	disease_status: Control	cohort: VALIDATION	cell type: CD146+ Circulating Endothelial Cells	The CellTracks®AutoPrep® system was used in conjunction with the CellSearch®CEC kit and the CellSearch®profile kit (Veridex) to immunomagnetically enrich and enumerate CD146+ CECs as previously described 12. The enriched CEC samples were analyzed with the CellTracks®Analyzer II and the number of CECs in the sample determined. For CEC microarray profiling, the AutoPrep tube with the sample from th…	Arterial blood was collected from AMI patients into both EDTA containing (Becton Dickinson, Franklin Lakes, NJ, USA) and CellSave (Veridex, Raritan, NJ, USA) tubes in the cardiac catheterization laboratory following the placement of an arterial sheath prior to the introduction of any guide wires or coronary catheters. The samples were maintained at room temperature and processed within 36 hours o…	total RNA	Enriched CEC‑derived RNA was isolated using Trizol Reagent (Life Technologies, Carlsbad, CA) according to the manufacturer's instructions	biotin	Purified cDNA underwent a two-step fragmentation and labeling process using the Encore Biotin Module (NuGEN).	9606	The amplified cDNA targets were hybridized to Affymetrix human U133 Plus 2.0 array following protocols as suggested by the supplier (Affymetrix, Santa Clara, CA).	Following hybridization, arrays were washed and stained using standard Affymetrix procedures before scanning on the Affymetrix GeneChip Scanner from which data was extracted using the Affymetrix Expression Console	Data were processessed using the RMA normalization method, including background and quantile normalization.	GPL570	Eri,,Kramer	ericransomkramer@gmail.com	The Scripps Research Institute	10550 N Torrey Pines Rd	La Jolla	CA	92037	USA	ftp://ftp.ncbi.nlm.nih.gov/geo/samples/GSM1620nnn/GSM1620866/suppl/GSM1620866_EA11024_275983_HG-U133_PLUS_2_OCD7.CEL.gz	54675	CD146+ Circulating Endothelial Cells	VALIDATION	Control
Muse_49_VALIDATION_Control	GSM1620867	Public on Feb 28 2015	Feb 27 2015	Feb 28 2015	RNA	1	CD146+ Circulating Endothelial Cells	Homo sapiens	disease_status: Control	cohort: VALIDATION	cell type: CD146+ Circulating Endothelial Cells	The CellTracks®AutoPrep® system was used in conjunction with the CellSearch®CEC kit and the CellSearch®profile kit (Veridex) to immunomagnetically enrich and enumerate CD146+ CECs as previously described 12. The enriched CEC samples were analyzed with the CellTracks®Analyzer II and the number of CECs in the sample determined. For CEC microarray profiling, the AutoPrep tube with the sample from th…	Arterial blood was collected from AMI patients into both EDTA containing (Becton Dickinson, Franklin Lakes, NJ, USA) and CellSave (Veridex, Raritan, NJ, USA) tubes in the cardiac catheterization laboratory following the placement of an arterial sheath prior to the introduction of any guide wires or coronary catheters. The samples were maintained at room temperature and processed within 36 hours o…	total RNA	Enriched CEC‑derived RNA was isolated using Trizol Reagent (Life Technologies, Carlsbad, CA) according to the manufacturer's instructions	biotin	Purified cDNA underwent a two-step fragmentation and labeling process using the Encore Biotin Module (NuGEN).	9606	The amplified cDNA targets were hybridized to Affymetrix human U133 Plus 2.0 array following protocols as suggested by the supplier (Affymetrix, Santa Clara, CA).	Following hybridization, arrays were washed and stained using standard Affymetrix procedures before scanning on the Affymetrix GeneChip Scanner from which data was extracted using the Affymetrix Expression Console	Data were processessed using the RMA normalization method, including background and quantile normalization.	GPL570	Eri,,Kramer	ericransomkramer@gmail.com	The Scripps Research Institute	10550 N Torrey Pines Rd	La Jolla	CA	92037	USA	ftp://ftp.ncbi.nlm.nih.gov/geo/samples/GSM1620nnn/GSM1620867/suppl/GSM1620867_EA11024_275984_HG-U133_PLUS_2_OCD8.CEL.gz	54675	CD146+ Circulating Endothelial Cells	VALIDATION	Control
Muse_50_VALIDATION_Control	GSM1620868	Public on Feb 28 2015	Feb 27 2015	Feb 28 2015	RNA	1	CD146+ Circulating Endothelial Cells	Homo sapiens	disease_status: Control	cohort: VALIDATION	cell type: CD146+ Circulating Endothelial Cells	The CellTracks®AutoPrep® system was used in conjunction with the CellSearch®CEC kit and the CellSearch®profile kit (Veridex) to immunomagnetically enrich and enumerate CD146+ CECs as previously described 12. The enriched CEC samples were analyzed with the CellTracks®Analyzer II and the number of CECs in the sample determined. For CEC microarray profiling, the AutoPrep tube with the sample from th…	Arterial blood was collected from AMI patients into both EDTA containing (Becton Dickinson, Franklin Lakes, NJ, USA) and CellSave (Veridex, Raritan, NJ, USA) tubes in the cardiac catheterization laboratory following the placement of an arterial sheath prior to the introduction of any guide wires or coronary catheters. The samples were maintained at room temperature and processed within 36 hours o…	total RNA	Enriched CEC‑derived RNA was isolated using Trizol Reagent (Life Technologies, Carlsbad, CA) according to the manufacturer's instructions	biotin	Purified cDNA underwent a two-step fragmentation and labeling process using the Encore Biotin Module (NuGEN).	9606	The amplified cDNA targets were hybridized to Affymetrix human U133 Plus 2.0 array following protocols as suggested by the supplier (Affymetrix, Santa Clara, CA).	Following hybridization, arrays were washed and stained using standard Affymetrix procedures before scanning on the Affymetrix GeneChip Scanner from which data was extracted using the Affymetrix Expression Console	Data were processessed using the RMA normalization method, including background and quantile normalization.	GPL570	Eri,,Kramer	ericransomkramer@gmail.com	The Scripps Research Institute	10550 N Torrey Pines Rd	La Jolla	CA	92037	USA	ftp://ftp.ncbi.nlm.nih.gov/geo/samples/GSM1620nnn/GSM1620868/suppl/GSM1620868_EA11024_275985_HG-U133_PLUS_2_OCD9.CEL.gz	54675	CD146+ Circulating Endothelial Cells	VALIDATION	Control
Muse_51_VALIDATION_Control	GSM1620869	Public on Feb 28 2015	Feb 27 2015	Feb 28 2015	RNA	1	CD146+ Circulating Endothelial Cells	Homo sapiens	disease_status: Control	cohort: VALIDATION	cell type: CD146+ Circulating Endothelial Cells	The CellTracks®AutoPrep® system was used in conjunction with the CellSearch®CEC kit and the CellSearch®profile kit (Veridex) to immunomagnetically enrich and enumerate CD146+ CECs as previously described 12. The enriched CEC samples were analyzed with the CellTracks®Analyzer II and the number of CECs in the sample determined. For CEC microarray profiling, the AutoPrep tube with the sample from th…	Arterial blood was collected from AMI patients into both EDTA containing (Becton Dickinson, Franklin Lakes, NJ, USA) and CellSave (Veridex, Raritan, NJ, USA) tubes in the cardiac catheterization laboratory following the placement of an arterial sheath prior to the introduction of any guide wires or coronary catheters. The samples were maintained at room temperature and processed within 36 hours o…	total RNA	Enriched CEC‑derived RNA was isolated using Trizol Reagent (Life Technologies, Carlsbad, CA) according to the manufacturer's instructions	biotin	Purified cDNA underwent a two-step fragmentation and labeling process using the Encore Biotin Module (NuGEN).	9606	The amplified cDNA targets were hybridized to Affymetrix human U133 Plus 2.0 array following protocols as suggested by the supplier (Affymetrix, Santa Clara, CA).	Following hybridization, arrays were washed and stained using standard Affymetrix procedures before scanning on the Affymetrix GeneChip Scanner from which data was extracted using the Affymetrix Expression Console	Data were processessed using the RMA normalization method, including background and quantile normalization.	GPL570	Eri,,Kramer	ericransomkramer@gmail.com	The Scripps Research Institute	10550 N Torrey Pines Rd	La Jolla	CA	92037	USA	ftp://ftp.ncbi.nlm.nih.gov/geo/samples/GSM1620nnn/GSM1620869/suppl/GSM1620869_EA11024_275986_HG-U133_PLUS_2_OCD10.CEL.gz	54675	CD146+ Circulating Endothelial Cells	VALIDATION	Control
Muse_52_VALIDATION_Control	GSM1620870	Public on Feb 28 2015	Feb 27 2015	Feb 28 2015	RNA	1	CD146+ Circulating Endothelial Cells	Homo sapiens	disease_status: Control	cohort: VALIDATION	cell type: CD146+ Circulating Endothelial Cells	The CellTracks®AutoPrep® system was used in conjunction with the CellSearch®CEC kit and the CellSearch®profile kit (Veridex) to immunomagnetically enrich and enumerate CD146+ CECs as previously described 12. The enriched CEC samples were analyzed with the CellTracks®Analyzer II and the number of CECs in the sample determined. For CEC microarray profiling, the AutoPrep tube with the sample from th…	Arterial blood was collected from AMI patients into both EDTA containing (Becton Dickinson, Franklin Lakes, NJ, USA) and CellSave (Veridex, Raritan, NJ, USA) tubes in the cardiac catheterization laboratory following the placement of an arterial sheath prior to the introduction of any guide wires or coronary catheters. The samples were maintained at room temperature and processed within 36 hours o…	total RNA	Enriched CEC‑derived RNA was isolated using Trizol Reagent (Life Technologies, Carlsbad, CA) according to the manufacturer's instructions	biotin	Purified cDNA underwent a two-step fragmentation and labeling process using the Encore Biotin Module (NuGEN).	9606	The amplified cDNA targets were hybridized to Affymetrix human U133 Plus 2.0 array following protocols as suggested by the supplier (Affymetrix, Santa Clara, CA).	Following hybridization, arrays were washed and stained using standard Affymetrix procedures before scanning on the Affymetrix GeneChip Scanner from which data was extracted using the Affymetrix Expression Console	Data were processessed using the RMA normalization method, including background and quantile normalization.	GPL570	Eri,,Kramer	ericransomkramer@gmail.com	The Scripps Research Institute	10550 N Torrey Pines Rd	La Jolla	CA	92037	USA	ftp://ftp.ncbi.nlm.nih.gov/geo/samples/GSM1620nnn/GSM1620870/suppl/GSM1620870_EA11024_275987_HG-U133_PLUS_2_OCD11.CEL.gz	54675	CD146+ Circulating Endothelial Cells	VALIDATION	Control
Muse_53_VALIDATION_Control	GSM1620871	Public on Feb 28 2015	Feb 27 2015	Feb 28 2015	RNA	1	CD146+ Circulating Endothelial Cells	Homo sapiens	disease_status: Control	cohort: VALIDATION	cell type: CD146+ Circulating Endothelial Cells	The CellTracks®AutoPrep® system was used in conjunction with the CellSearch®CEC kit and the CellSearch®profile kit (Veridex) to immunomagnetically enrich and enumerate CD146+ CECs as previously described 12. The enriched CEC samples were analyzed with the CellTracks®Analyzer II and the number of CECs in the sample determined. For CEC microarray profiling, the AutoPrep tube with the sample from th…	Arterial blood was collected from AMI patients into both EDTA containing (Becton Dickinson, Franklin Lakes, NJ, USA) and CellSave (Veridex, Raritan, NJ, USA) tubes in the cardiac catheterization laboratory following the placement of an arterial sheath prior to the introduction of any guide wires or coronary catheters. The samples were maintained at room temperature and processed within 36 hours o…	total RNA	Enriched CEC‑derived RNA was isolated using Trizol Reagent (Life Technologies, Carlsbad, CA) according to the manufacturer's instructions	biotin	Purified cDNA underwent a two-step fragmentation and labeling process using the Encore Biotin Module (NuGEN).	9606	The amplified cDNA targets were hybridized to Affymetrix human U133 Plus 2.0 array following protocols as suggested by the supplier (Affymetrix, Santa Clara, CA).	Following hybridization, arrays were washed and stained using standard Affymetrix procedures before scanning on the Affymetrix GeneChip Scanner from which data was extracted using the Affymetrix Expression Console	Data were processessed using the RMA normalization method, including background and quantile normalization.	GPL570	Eri,,Kramer	ericransomkramer@gmail.com	The Scripps Research Institute	10550 N Torrey Pines Rd	La Jolla	CA	92037	USA	ftp://ftp.ncbi.nlm.nih.gov/geo/samples/GSM1620nnn/GSM1620871/suppl/GSM1620871_EA11024_275988_HG-U133_PLUS_2_OCD12.CEL.gz	54675	CD146+ Circulating Endothelial Cells	VALIDATION	Control
Muse_54_VALIDATION_Control	GSM1620872	Public on Feb 28 2015	Feb 27 2015	Feb 28 2015	RNA	1	CD146+ Circulating Endothelial Cells	Homo sapiens	disease_status: Control	cohort: VALIDATION	cell type: CD146+ Circulating Endothelial Cells	The CellTracks®AutoPrep® system was used in conjunction with the CellSearch®CEC kit and the CellSearch®profile kit (Veridex) to immunomagnetically enrich and enumerate CD146+ CECs as previously described 12. The enriched CEC samples were analyzed with the CellTracks®Analyzer II and the number of CECs in the sample determined. For CEC microarray profiling, the AutoPrep tube with the sample from th…	Arterial blood was collected from AMI patients into both EDTA containing (Becton Dickinson, Franklin Lakes, NJ, USA) and CellSave (Veridex, Raritan, NJ, USA) tubes in the cardiac catheterization laboratory following the placement of an arterial sheath prior to the introduction of any guide wires or coronary catheters. The samples were maintained at room temperature and processed within 36 hours o…	total RNA	Enriched CEC‑derived RNA was isolated using Trizol Reagent (Life Technologies, Carlsbad, CA) according to the manufacturer's instructions	biotin	Purified cDNA underwent a two-step fragmentation and labeling process using the Encore Biotin Module (NuGEN).	9606	The amplified cDNA targets were hybridized to Affymetrix human U133 Plus 2.0 array following protocols as suggested by the supplier (Affymetrix, Santa Clara, CA).	Following hybridization, arrays were washed and stained using standard Affymetrix procedures before scanning on the Affymetrix GeneChip Scanner from which data was extracted using the Affymetrix Expression Console	Data were processessed using the RMA normalization method, including background and quantile normalization.	GPL570	Eri,,Kramer	ericransomkramer@gmail.com	The Scripps Research Institute	10550 N Torrey Pines Rd	La Jolla	CA	92037	USA	ftp://ftp.ncbi.nlm.nih.gov/geo/samples/GSM1620nnn/GSM1620872/suppl/GSM1620872_EA11024_275989_HG-U133_PLUS_2_OCD13.CEL.gz	54675	CD146+ Circulating Endothelial Cells	VALIDATION	Control
Muse_55_VALIDATION_Control	GSM1620873	Public on Feb 28 2015	Feb 27 2015	Feb 28 2015	RNA	1	CD146+ Circulating Endothelial Cells	Homo sapiens	disease_status: Control	cohort: VALIDATION	cell type: CD146+ Circulating Endothelial Cells	The CellTracks®AutoPrep® system was used in conjunction with the CellSearch®CEC kit and the CellSearch®profile kit (Veridex) to immunomagnetically enrich and enumerate CD146+ CECs as previously described 12. The enriched CEC samples were analyzed with the CellTracks®Analyzer II and the number of CECs in the sample determined. For CEC microarray profiling, the AutoPrep tube with the sample from th…	Arterial blood was collected from AMI patients into both EDTA containing (Becton Dickinson, Franklin Lakes, NJ, USA) and CellSave (Veridex, Raritan, NJ, USA) tubes in the cardiac catheterization laboratory following the placement of an arterial sheath prior to the introduction of any guide wires or coronary catheters. The samples were maintained at room temperature and processed within 36 hours o…	total RNA	Enriched CEC‑derived RNA was isolated using Trizol Reagent (Life Technologies, Carlsbad, CA) according to the manufacturer's instructions	biotin	Purified cDNA underwent a two-step fragmentation and labeling process using the Encore Biotin Module (NuGEN).	9606	The amplified cDNA targets were hybridized to Affymetrix human U133 Plus 2.0 array following protocols as suggested by the supplier (Affymetrix, Santa Clara, CA).	Following hybridization, arrays were washed and stained using standard Affymetrix procedures before scanning on the Affymetrix GeneChip Scanner from which data was extracted using the Affymetrix Expression Console	Data were processessed using the RMA normalization method, including background and quantile normalization.	GPL570	Eri,,Kramer	ericransomkramer@gmail.com	The Scripps Research Institute	10550 N Torrey Pines Rd	La Jolla	CA	92037	USA	ftp://ftp.ncbi.nlm.nih.gov/geo/samples/GSM1620nnn/GSM1620873/suppl/GSM1620873_EA11024_275990_HG-U133_PLUS_2_OCD14.CEL.gz	54675	CD146+ Circulating Endothelial Cells	VALIDATION	Control
Muse_56_VALIDATION_Control	GSM1620874	Public on Feb 28 2015	Feb 27 2015	Feb 28 2015	RNA	1	CD146+ Circulating Endothelial Cells	Homo sapiens	disease_status: Control	cohort: VALIDATION	cell type: CD146+ Circulating Endothelial Cells	The CellTracks®AutoPrep® system was used in conjunction with the CellSearch®CEC kit and the CellSearch®profile kit (Veridex) to immunomagnetically enrich and enumerate CD146+ CECs as previously described 12. The enriched CEC samples were analyzed with the CellTracks®Analyzer II and the number of CECs in the sample determined. For CEC microarray profiling, the AutoPrep tube with the sample from th…	Arterial blood was collected from AMI patients into both EDTA containing (Becton Dickinson, Franklin Lakes, NJ, USA) and CellSave (Veridex, Raritan, NJ, USA) tubes in the cardiac catheterization laboratory following the placement of an arterial sheath prior to the introduction of any guide wires or coronary catheters. The samples were maintained at room temperature and processed within 36 hours o…	total RNA	Enriched CEC‑derived RNA was isolated using Trizol Reagent (Life Technologies, Carlsbad, CA) according to the manufacturer's instructions	biotin	Purified cDNA underwent a two-step fragmentation and labeling process using the Encore Biotin Module (NuGEN).	9606	The amplified cDNA targets were hybridized to Affymetrix human U133 Plus 2.0 array following protocols as suggested by the supplier (Affymetrix, Santa Clara, CA).	Following hybridization, arrays were washed and stained using standard Affymetrix procedures before scanning on the Affymetrix GeneChip Scanner from which data was extracted using the Affymetrix Expression Console	Data were processessed using the RMA normalization method, including background and quantile normalization.	GPL570	Eri,,Kramer	ericransomkramer@gmail.com	The Scripps Research Institute	10550 N Torrey Pines Rd	La Jolla	CA	92037	USA	ftp://ftp.ncbi.nlm.nih.gov/geo/samples/GSM1620nnn/GSM1620874/suppl/GSM1620874_EA11024_275991_HG-U133_PLUS_2_OCD15.CEL.gz	54675	CD146+ Circulating Endothelial Cells	VALIDATION	Control
Muse_57_VALIDATION_Control	GSM1620875	Public on Feb 28 2015	Feb 27 2015	Feb 28 2015	RNA	1	CD146+ Circulating Endothelial Cells	Homo sapiens	disease_status: Control	cohort: VALIDATION	cell type: CD146+ Circulating Endothelial Cells	The CellTracks®AutoPrep® system was used in conjunction with the CellSearch®CEC kit and the CellSearch®profile kit (Veridex) to immunomagnetically enrich and enumerate CD146+ CECs as previously described 12. The enriched CEC samples were analyzed with the CellTracks®Analyzer II and the number of CECs in the sample determined. For CEC microarray profiling, the AutoPrep tube with the sample from th…	Arterial blood was collected from AMI patients into both EDTA containing (Becton Dickinson, Franklin Lakes, NJ, USA) and CellSave (Veridex, Raritan, NJ, USA) tubes in the cardiac catheterization laboratory following the placement of an arterial sheath prior to the introduction of any guide wires or coronary catheters. The samples were maintained at room temperature and processed within 36 hours o…	total RNA	Enriched CEC‑derived RNA was isolated using Trizol Reagent (Life Technologies, Carlsbad, CA) according to the manufacturer's instructions	biotin	Purified cDNA underwent a two-step fragmentation and labeling process using the Encore Biotin Module (NuGEN).	9606	The amplified cDNA targets were hybridized to Affymetrix human U133 Plus 2.0 array following protocols as suggested by the supplier (Affymetrix, Santa Clara, CA).	Following hybridization, arrays were washed and stained using standard Affymetrix procedures before scanning on the Affymetrix GeneChip Scanner from which data was extracted using the Affymetrix Expression Console	Data were processessed using the RMA normalization method, including background and quantile normalization.	GPL570	Eri,,Kramer	ericransomkramer@gmail.com	The Scripps Research Institute	10550 N Torrey Pines Rd	La Jolla	CA	92037	USA	ftp://ftp.ncbi.nlm.nih.gov/geo/samples/GSM1620nnn/GSM1620875/suppl/GSM1620875_EA11024_275992_HG-U133_PLUS_2_OCD16.CEL.gz	54675	CD146+ Circulating Endothelial Cells	VALIDATION	Control
Muse_58_VALIDATION_Control	GSM1620876	Public on Feb 28 2015	Feb 27 2015	Feb 28 2015	RNA	1	CD146+ Circulating Endothelial Cells	Homo sapiens	disease_status: Control	cohort: VALIDATION	cell type: CD146+ Circulating Endothelial Cells	The CellTracks®AutoPrep® system was used in conjunction with the CellSearch®CEC kit and the CellSearch®profile kit (Veridex) to immunomagnetically enrich and enumerate CD146+ CECs as previously described 12. The enriched CEC samples were analyzed with the CellTracks®Analyzer II and the number of CECs in the sample determined. For CEC microarray profiling, the AutoPrep tube with the sample from th…	Arterial blood was collected from AMI patients into both EDTA containing (Becton Dickinson, Franklin Lakes, NJ, USA) and CellSave (Veridex, Raritan, NJ, USA) tubes in the cardiac catheterization laboratory following the placement of an arterial sheath prior to the introduction of any guide wires or coronary catheters. The samples were maintained at room temperature and processed within 36 hours o…	total RNA	Enriched CEC‑derived RNA was isolated using Trizol Reagent (Life Technologies, Carlsbad, CA) according to the manufacturer's instructions	biotin	Purified cDNA underwent a two-step fragmentation and labeling process using the Encore Biotin Module (NuGEN).	9606	The amplified cDNA targets were hybridized to Affymetrix human U133 Plus 2.0 array following protocols as suggested by the supplier (Affymetrix, Santa Clara, CA).	Following hybridization, arrays were washed and stained using standard Affymetrix procedures before scanning on the Affymetrix GeneChip Scanner from which data was extracted using the Affymetrix Expression Console	Data were processessed using the RMA normalization method, including background and quantile normalization.	GPL570	Eri,,Kramer	ericransomkramer@gmail.com	The Scripps Research Institute	10550 N Torrey Pines Rd	La Jolla	CA	92037	USA	ftp://ftp.ncbi.nlm.nih.gov/geo/samples/GSM1620nnn/GSM1620876/suppl/GSM1620876_EA11024_275993_HG-U133_PLUS_2_OCD17.CEL.gz	54675	CD146+ Circulating Endothelial Cells	VALIDATION	Control
Muse_59_VALIDATION_Myocardial Infarction	GSM1620877	Public on Feb 28 2015	Feb 27 2015	Feb 28 2015	RNA	1	CD146+ Circulating Endothelial Cells	Homo sapiens	disease_status: Myocardial Infarction	cohort: VALIDATION	cell type: CD146+ Circulating Endothelial Cells	The CellTracks®AutoPrep® system was used in conjunction with the CellSearch®CEC kit and the CellSearch®profile kit (Veridex) to immunomagnetically enrich and enumerate CD146+ CECs as previously described 12. The enriched CEC samples were analyzed with the CellTracks®Analyzer II and the number of CECs in the sample determined. For CEC microarray profiling, the AutoPrep tube with the sample from th…	Arterial blood was collected from AMI patients into both EDTA containing (Becton Dickinson, Franklin Lakes, NJ, USA) and CellSave (Veridex, Raritan, NJ, USA) tubes in the cardiac catheterization laboratory following the placement of an arterial sheath prior to the introduction of any guide wires or coronary catheters. The samples were maintained at room temperature and processed within 36 hours o…	total RNA	Enriched CEC‑derived RNA was isolated using Trizol Reagent (Life Technologies, Carlsbad, CA) according to the manufacturer's instructions	biotin	Purified cDNA underwent a two-step fragmentation and labeling process using the Encore Biotin Module (NuGEN).	9606	The amplified cDNA targets were hybridized to Affymetrix human U133 Plus 2.0 array following protocols as suggested by the supplier (Affymetrix, Santa Clara, CA).	Following hybridization, arrays were washed and stained using standard Affymetrix procedures before scanning on the Affymetrix GeneChip Scanner from which data was extracted using the Affymetrix Expression Console	Data were processessed using the RMA normalization method, including background and quantile normalization.	GPL570	Eri,,Kramer	ericransomkramer@gmail.com	The Scripps Research Institute	10550 N Torrey Pines Rd	La Jolla	CA	92037	USA	ftp://ftp.ncbi.nlm.nih.gov/geo/samples/GSM1620nnn/GSM1620877/suppl/GSM1620877_EA11024_275997_HG-U133_PLUS_2_OCD21.CEL.gz	54675	CD146+ Circulating Endothelial Cells	VALIDATION	Myocardial Infarction
Muse_60_VALIDATION_Myocardial Infarction	GSM1620878	Public on Feb 28 2015	Feb 27 2015	Feb 28 2015	RNA	1	CD146+ Circulating Endothelial Cells	Homo sapiens	disease_status: Myocardial Infarction	cohort: VALIDATION	cell type: CD146+ Circulating Endothelial Cells	The CellTracks®AutoPrep® system was used in conjunction with the CellSearch®CEC kit and the CellSearch®profile kit (Veridex) to immunomagnetically enrich and enumerate CD146+ CECs as previously described 12. The enriched CEC samples were analyzed with the CellTracks®Analyzer II and the number of CECs in the sample determined. For CEC microarray profiling, the AutoPrep tube with the sample from th…	Arterial blood was collected from AMI patients into both EDTA containing (Becton Dickinson, Franklin Lakes, NJ, USA) and CellSave (Veridex, Raritan, NJ, USA) tubes in the cardiac catheterization laboratory following the placement of an arterial sheath prior to the introduction of any guide wires or coronary catheters. The samples were maintained at room temperature and processed within 36 hours o…	total RNA	Enriched CEC‑derived RNA was isolated using Trizol Reagent (Life Technologies, Carlsbad, CA) according to the manufacturer's instructions	biotin	Purified cDNA underwent a two-step fragmentation and labeling process using the Encore Biotin Module (NuGEN).	9606	The amplified cDNA targets were hybridized to Affymetrix human U133 Plus 2.0 array following protocols as suggested by the supplier (Affymetrix, Santa Clara, CA).	Following hybridization, arrays were washed and stained using standard Affymetrix procedures before scanning on the Affymetrix GeneChip Scanner from which data was extracted using the Affymetrix Expression Console	Data were processessed using the RMA normalization method, including background and quantile normalization.	GPL570	Eri,,Kramer	ericransomkramer@gmail.com	The Scripps Research Institute	10550 N Torrey Pines Rd	La Jolla	CA	92037	USA	ftp://ftp.ncbi.nlm.nih.gov/geo/samples/GSM1620nnn/GSM1620878/suppl/GSM1620878_EA11024_275998_HG-U133_PLUS_2_OCD22.CEL.gz	54675	CD146+ Circulating Endothelial Cells	VALIDATION	Myocardial Infarction
Muse_61_VALIDATION_Myocardial Infarction	GSM1620879	Public on Feb 28 2015	Feb 27 2015	Feb 28 2015	RNA	1	CD146+ Circulating Endothelial Cells	Homo sapiens	disease_status: Myocardial Infarction	cohort: VALIDATION	cell type: CD146+ Circulating Endothelial Cells	The CellTracks®AutoPrep® system was used in conjunction with the CellSearch®CEC kit and the CellSearch®profile kit (Veridex) to immunomagnetically enrich and enumerate CD146+ CECs as previously described 12. The enriched CEC samples were analyzed with the CellTracks®Analyzer II and the number of CECs in the sample determined. For CEC microarray profiling, the AutoPrep tube with the sample from th…	Arterial blood was collected from AMI patients into both EDTA containing (Becton Dickinson, Franklin Lakes, NJ, USA) and CellSave (Veridex, Raritan, NJ, USA) tubes in the cardiac catheterization laboratory following the placement of an arterial sheath prior to the introduction of any guide wires or coronary catheters. The samples were maintained at room temperature and processed within 36 hours o…	total RNA	Enriched CEC‑derived RNA was isolated using Trizol Reagent (Life Technologies, Carlsbad, CA) according to the manufacturer's instructions	biotin	Purified cDNA underwent a two-step fragmentation and labeling process using the Encore Biotin Module (NuGEN).	9606	The amplified cDNA targets were hybridized to Affymetrix human U133 Plus 2.0 array following protocols as suggested by the supplier (Affymetrix, Santa Clara, CA).	Following hybridization, arrays were washed and stained using standard Affymetrix procedures before scanning on the Affymetrix GeneChip Scanner from which data was extracted using the Affymetrix Expression Console	Data were processessed using the RMA normalization method, including background and quantile normalization.	GPL570	Eri,,Kramer	ericransomkramer@gmail.com	The Scripps Research Institute	10550 N Torrey Pines Rd	La Jolla	CA	92037	USA	ftp://ftp.ncbi.nlm.nih.gov/geo/samples/GSM1620nnn/GSM1620879/suppl/GSM1620879_EA11024_276003_HG-U133_PLUS_2_OCD27_N3.CEL.gz	54675	CD146+ Circulating Endothelial Cells	VALIDATION	Myocardial Infarction
Muse_62_VALIDATION_Myocardial Infarction	GSM1620880	Public on Feb 28 2015	Feb 27 2015	Feb 28 2015	RNA	1	CD146+ Circulating Endothelial Cells	Homo sapiens	disease_status: Myocardial Infarction	cohort: VALIDATION	cell type: CD146+ Circulating Endothelial Cells	The CellTracks®AutoPrep® system was used in conjunction with the CellSearch®CEC kit and the CellSearch®profile kit (Veridex) to immunomagnetically enrich and enumerate CD146+ CECs as previously described 12. The enriched CEC samples were analyzed with the CellTracks®Analyzer II and the number of CECs in the sample determined. For CEC microarray profiling, the AutoPrep tube with the sample from th…	Arterial blood was collected from AMI patients into both EDTA containing (Becton Dickinson, Franklin Lakes, NJ, USA) and CellSave (Veridex, Raritan, NJ, USA) tubes in the cardiac catheterization laboratory following the placement of an arterial sheath prior to the introduction of any guide wires or coronary catheters. The samples were maintained at room temperature and processed within 36 hours o…	total RNA	Enriched CEC‑derived RNA was isolated using Trizol Reagent (Life Technologies, Carlsbad, CA) according to the manufacturer's instructions	biotin	Purified cDNA underwent a two-step fragmentation and labeling process using the Encore Biotin Module (NuGEN).	9606	The amplified cDNA targets were hybridized to Affymetrix human U133 Plus 2.0 array following protocols as suggested by the supplier (Affymetrix, Santa Clara, CA).	Following hybridization, arrays were washed and stained using standard Affymetrix procedures before scanning on the Affymetrix GeneChip Scanner from which data was extracted using the Affymetrix Expression Console	Data were processessed using the RMA normalization method, including background and quantile normalization.	GPL570	Eri,,Kramer	ericransomkramer@gmail.com	The Scripps Research Institute	10550 N Torrey Pines Rd	La Jolla	CA	92037	USA	ftp://ftp.ncbi.nlm.nih.gov/geo/samples/GSM1620nnn/GSM1620880/suppl/GSM1620880_EA11024_276011_HG-U133_PLUS_2_OCD35.CEL.gz	54675	CD146+ Circulating Endothelial Cells	VALIDATION	Myocardial Infarction
Muse_63_VALIDATION_Myocardial Infarction	GSM1620881	Public on Feb 28 2015	Feb 27 2015	Feb 28 2015	RNA	1	CD146+ Circulating Endothelial Cells	Homo sapiens	disease_status: Myocardial Infarction	cohort: VALIDATION	cell type: CD146+ Circulating Endothelial Cells	The CellTracks®AutoPrep® system was used in conjunction with the CellSearch®CEC kit and the CellSearch®profile kit (Veridex) to immunomagnetically enrich and enumerate CD146+ CECs as previously described 12. The enriched CEC samples were analyzed with the CellTracks®Analyzer II and the number of CECs in the sample determined. For CEC microarray profiling, the AutoPrep tube with the sample from th…	Arterial blood was collected from AMI patients into both EDTA containing (Becton Dickinson, Franklin Lakes, NJ, USA) and CellSave (Veridex, Raritan, NJ, USA) tubes in the cardiac catheterization laboratory following the placement of an arterial sheath prior to the introduction of any guide wires or coronary catheters. The samples were maintained at room temperature and processed within 36 hours o…	total RNA	Enriched CEC‑derived RNA was isolated using Trizol Reagent (Life Technologies, Carlsbad, CA) according to the manufacturer's instructions	biotin	Purified cDNA underwent a two-step fragmentation and labeling process using the Encore Biotin Module (NuGEN).	9606	The amplified cDNA targets were hybridized to Affymetrix human U133 Plus 2.0 array following protocols as suggested by the supplier (Affymetrix, Santa Clara, CA).	Following hybridization, arrays were washed and stained using standard Affymetrix procedures before scanning on the Affymetrix GeneChip Scanner from which data was extracted using the Affymetrix Expression Console	Data were processessed using the RMA normalization method, including background and quantile normalization.	GPL570	Eri,,Kramer	ericransomkramer@gmail.com	The Scripps Research Institute	10550 N Torrey Pines Rd	La Jolla	CA	92037	USA	ftp://ftp.ncbi.nlm.nih.gov/geo/samples/GSM1620nnn/GSM1620881/suppl/GSM1620881_EA11024_276012_HG-U133_PLUS_2_OCD36.CEL.gz	54675	CD146+ Circulating Endothelial Cells	VALIDATION	Myocardial Infarction
Muse_64_VALIDATION_Myocardial Infarction	GSM1620882	Public on Feb 28 2015	Feb 27 2015	Feb 28 2015	RNA	1	CD146+ Circulating Endothelial Cells	Homo sapiens	disease_status: Myocardial Infarction	cohort: VALIDATION	cell type: CD146+ Circulating Endothelial Cells	The CellTracks®AutoPrep® system was used in conjunction with the CellSearch®CEC kit and the CellSearch®profile kit (Veridex) to immunomagnetically enrich and enumerate CD146+ CECs as previously described 12. The enriched CEC samples were analyzed with the CellTracks®Analyzer II and the number of CECs in the sample determined. For CEC microarray profiling, the AutoPrep tube with the sample from th…	Arterial blood was collected from AMI patients into both EDTA containing (Becton Dickinson, Franklin Lakes, NJ, USA) and CellSave (Veridex, Raritan, NJ, USA) tubes in the cardiac catheterization laboratory following the placement of an arterial sheath prior to the introduction of any guide wires or coronary catheters. The samples were maintained at room temperature and processed within 36 hours o…	total RNA	Enriched CEC‑derived RNA was isolated using Trizol Reagent (Life Technologies, Carlsbad, CA) according to the manufacturer's instructions	biotin	Purified cDNA underwent a two-step fragmentation and labeling process using the Encore Biotin Module (NuGEN).	9606	The amplified cDNA targets were hybridized to Affymetrix human U133 Plus 2.0 array following protocols as suggested by the supplier (Affymetrix, Santa Clara, CA).	Following hybridization, arrays were washed and stained using standard Affymetrix procedures before scanning on the Affymetrix GeneChip Scanner from which data was extracted using the Affymetrix Expression Console	Data were processessed using the RMA normalization method, including background and quantile normalization.	GPL570	Eri,,Kramer	ericransomkramer@gmail.com	The Scripps Research Institute	10550 N Torrey Pines Rd	La Jolla	CA	92037	USA	ftp://ftp.ncbi.nlm.nih.gov/geo/samples/GSM1620nnn/GSM1620882/suppl/GSM1620882_EA11024_276013_HG-U133_PLUS_2_OCD37_N3.CEL.gz	54675	CD146+ Circulating Endothelial Cells	VALIDATION	Myocardial Infarction
Muse_65_VALIDATION_Myocardial Infarction	GSM1620883	Public on Feb 28 2015	Feb 27 2015	Feb 28 2015	RNA	1	CD146+ Circulating Endothelial Cells	Homo sapiens	disease_status: Myocardial Infarction	cohort: VALIDATION	cell type: CD146+ Circulating Endothelial Cells	The CellTracks®AutoPrep® system was used in conjunction with the CellSearch®CEC kit and the CellSearch®profile kit (Veridex) to immunomagnetically enrich and enumerate CD146+ CECs as previously described 12. The enriched CEC samples were analyzed with the CellTracks®Analyzer II and the number of CECs in the sample determined. For CEC microarray profiling, the AutoPrep tube with the sample from th…	Arterial blood was collected from AMI patients into both EDTA containing (Becton Dickinson, Franklin Lakes, NJ, USA) and CellSave (Veridex, Raritan, NJ, USA) tubes in the cardiac catheterization laboratory following the placement of an arterial sheath prior to the introduction of any guide wires or coronary catheters. The samples were maintained at room temperature and processed within 36 hours o…	total RNA	Enriched CEC‑derived RNA was isolated using Trizol Reagent (Life Technologies, Carlsbad, CA) according to the manufacturer's instructions	biotin	Purified cDNA underwent a two-step fragmentation and labeling process using the Encore Biotin Module (NuGEN).	9606	The amplified cDNA targets were hybridized to Affymetrix human U133 Plus 2.0 array following protocols as suggested by the supplier (Affymetrix, Santa Clara, CA).	Following hybridization, arrays were washed and stained using standard Affymetrix procedures before scanning on the Affymetrix GeneChip Scanner from which data was extracted using the Affymetrix Expression Console	Data were processessed using the RMA normalization method, including background and quantile normalization.	GPL570	Eri,,Kramer	ericransomkramer@gmail.com	The Scripps Research Institute	10550 N Torrey Pines Rd	La Jolla	CA	92037	USA	ftp://ftp.ncbi.nlm.nih.gov/geo/samples/GSM1620nnn/GSM1620883/suppl/GSM1620883_EA11024_276014_HG-U133_PLUS_2_OCD38.CEL.gz	54675	CD146+ Circulating Endothelial Cells	VALIDATION	Myocardial Infarction
Muse_66_VALIDATION_Myocardial Infarction	GSM1620884	Public on Feb 28 2015	Feb 27 2015	Feb 28 2015	RNA	1	CD146+ Circulating Endothelial Cells	Homo sapiens	disease_status: Myocardial Infarction	cohort: VALIDATION	cell type: CD146+ Circulating Endothelial Cells	The CellTracks®AutoPrep® system was used in conjunction with the CellSearch®CEC kit and the CellSearch®profile kit (Veridex) to immunomagnetically enrich and enumerate CD146+ CECs as previously described 12. The enriched CEC samples were analyzed with the CellTracks®Analyzer II and the number of CECs in the sample determined. For CEC microarray profiling, the AutoPrep tube with the sample from th…	Arterial blood was collected from AMI patients into both EDTA containing (Becton Dickinson, Franklin Lakes, NJ, USA) and CellSave (Veridex, Raritan, NJ, USA) tubes in the cardiac catheterization laboratory following the placement of an arterial sheath prior to the introduction of any guide wires or coronary catheters. The samples were maintained at room temperature and processed within 36 hours o…	total RNA	Enriched CEC‑derived RNA was isolated using Trizol Reagent (Life Technologies, Carlsbad, CA) according to the manufacturer's instructions	biotin	Purified cDNA underwent a two-step fragmentation and labeling process using the Encore Biotin Module (NuGEN).	9606	The amplified cDNA targets were hybridized to Affymetrix human U133 Plus 2.0 array following protocols as suggested by the supplier (Affymetrix, Santa Clara, CA).	Following hybridization, arrays were washed and stained using standard Affymetrix procedures before scanning on the Affymetrix GeneChip Scanner from which data was extracted using the Affymetrix Expression Console	Data were processessed using the RMA normalization method, including background and quantile normalization.	GPL570	Eri,,Kramer	ericransomkramer@gmail.com	The Scripps Research Institute	10550 N Torrey Pines Rd	La Jolla	CA	92037	USA	ftp://ftp.ncbi.nlm.nih.gov/geo/samples/GSM1620nnn/GSM1620884/suppl/GSM1620884_EA11024_276015_HG-U133_PLUS_2_OCD39.CEL.gz	54675	CD146+ Circulating Endothelial Cells	VALIDATION	Myocardial Infarction
Muse_67_VALIDATION_Myocardial Infarction	GSM1620885	Public on Feb 28 2015	Feb 27 2015	Feb 28 2015	RNA	1	CD146+ Circulating Endothelial Cells	Homo sapiens	disease_status: Myocardial Infarction	cohort: VALIDATION	cell type: CD146+ Circulating Endothelial Cells	The CellTracks®AutoPrep® system was used in conjunction with the CellSearch®CEC kit and the CellSearch®profile kit (Veridex) to immunomagnetically enrich and enumerate CD146+ CECs as previously described 12. The enriched CEC samples were analyzed with the CellTracks®Analyzer II and the number of CECs in the sample determined. For CEC microarray profiling, the AutoPrep tube with the sample from th…	Arterial blood was collected from AMI patients into both EDTA containing (Becton Dickinson, Franklin Lakes, NJ, USA) and CellSave (Veridex, Raritan, NJ, USA) tubes in the cardiac catheterization laboratory following the placement of an arterial sheath prior to the introduction of any guide wires or coronary catheters. The samples were maintained at room temperature and processed within 36 hours o…	total RNA	Enriched CEC‑derived RNA was isolated using Trizol Reagent (Life Technologies, Carlsbad, CA) according to the manufacturer's instructions	biotin	Purified cDNA underwent a two-step fragmentation and labeling process using the Encore Biotin Module (NuGEN).	9606	The amplified cDNA targets were hybridized to Affymetrix human U133 Plus 2.0 array following protocols as suggested by the supplier (Affymetrix, Santa Clara, CA).	Following hybridization, arrays were washed and stained using standard Affymetrix procedures before scanning on the Affymetrix GeneChip Scanner from which data was extracted using the Affymetrix Expression Console	Data were processessed using the RMA normalization method, including background and quantile normalization.	GPL570	Eri,,Kramer	ericransomkramer@gmail.com	The Scripps Research Institute	10550 N Torrey Pines Rd	La Jolla	CA	92037	USA	ftp://ftp.ncbi.nlm.nih.gov/geo/samples/GSM1620nnn/GSM1620885/suppl/GSM1620885_EA11024_276016_HG-U133_PLUS_2_OCD40.CEL.gz	54675	CD146+ Circulating Endothelial Cells	VALIDATION	Myocardial Infarction
Muse_68_VALIDATION_Myocardial Infarction	GSM1620886	Public on Feb 28 2015	Feb 27 2015	Feb 28 2015	RNA	1	CD146+ Circulating Endothelial Cells	Homo sapiens	disease_status: Myocardial Infarction	cohort: VALIDATION	cell type: CD146+ Circulating Endothelial Cells	The CellTracks®AutoPrep® system was used in conjunction with the CellSearch®CEC kit and the CellSearch®profile kit (Veridex) to immunomagnetically enrich and enumerate CD146+ CECs as previously described 12. The enriched CEC samples were analyzed with the CellTracks®Analyzer II and the number of CECs in the sample determined. For CEC microarray profiling, the AutoPrep tube with the sample from th…	Arterial blood was collected from AMI patients into both EDTA containing (Becton Dickinson, Franklin Lakes, NJ, USA) and CellSave (Veridex, Raritan, NJ, USA) tubes in the cardiac catheterization laboratory following the placement of an arterial sheath prior to the introduction of any guide wires or coronary catheters. The samples were maintained at room temperature and processed within 36 hours o…	total RNA	Enriched CEC‑derived RNA was isolated using Trizol Reagent (Life Technologies, Carlsbad, CA) according to the manufacturer's instructions	biotin	Purified cDNA underwent a two-step fragmentation and labeling process using the Encore Biotin Module (NuGEN).	9606	The amplified cDNA targets were hybridized to Affymetrix human U133 Plus 2.0 array following protocols as suggested by the supplier (Affymetrix, Santa Clara, CA).	Following hybridization, arrays were washed and stained using standard Affymetrix procedures before scanning on the Affymetrix GeneChip Scanner from which data was extracted using the Affymetrix Expression Console	Data were processessed using the RMA normalization method, including background and quantile normalization.	GPL570	Eri,,Kramer	ericransomkramer@gmail.com	The Scripps Research Institute	10550 N Torrey Pines Rd	La Jolla	CA	92037	USA	ftp://ftp.ncbi.nlm.nih.gov/geo/samples/GSM1620nnn/GSM1620886/suppl/GSM1620886_EA11024_276018_HG-U133_PLUS_2_OCD42.CEL.gz	54675	CD146+ Circulating Endothelial Cells	VALIDATION	Myocardial Infarction
Muse_69_VALIDATION_Myocardial Infarction	GSM1620887	Public on Feb 28 2015	Feb 27 2015	Feb 28 2015	RNA	1	CD146+ Circulating Endothelial Cells	Homo sapiens	disease_status: Myocardial Infarction	cohort: VALIDATION	cell type: CD146+ Circulating Endothelial Cells	The CellTracks®AutoPrep® system was used in conjunction with the CellSearch®CEC kit and the CellSearch®profile kit (Veridex) to immunomagnetically enrich and enumerate CD146+ CECs as previously described 12. The enriched CEC samples were analyzed with the CellTracks®Analyzer II and the number of CECs in the sample determined. For CEC microarray profiling, the AutoPrep tube with the sample from th…	Arterial blood was collected from AMI patients into both EDTA containing (Becton Dickinson, Franklin Lakes, NJ, USA) and CellSave (Veridex, Raritan, NJ, USA) tubes in the cardiac catheterization laboratory following the placement of an arterial sheath prior to the introduction of any guide wires or coronary catheters. The samples were maintained at room temperature and processed within 36 hours o…	total RNA	Enriched CEC‑derived RNA was isolated using Trizol Reagent (Life Technologies, Carlsbad, CA) according to the manufacturer's instructions	biotin	Purified cDNA underwent a two-step fragmentation and labeling process using the Encore Biotin Module (NuGEN).	9606	The amplified cDNA targets were hybridized to Affymetrix human U133 Plus 2.0 array following protocols as suggested by the supplier (Affymetrix, Santa Clara, CA).	Following hybridization, arrays were washed and stained using standard Affymetrix procedures before scanning on the Affymetrix GeneChip Scanner from which data was extracted using the Affymetrix Expression Console	Data were processessed using the RMA normalization method, including background and quantile normalization.	GPL570	Eri,,Kramer	ericransomkramer@gmail.com	The Scripps Research Institute	10550 N Torrey Pines Rd	La Jolla	CA	92037	USA	ftp://ftp.ncbi.nlm.nih.gov/geo/samples/GSM1620nnn/GSM1620887/suppl/GSM1620887_EA11024_276019_HG-U133_PLUS_2_OCD43.CEL.gz	54675	CD146+ Circulating Endothelial Cells	VALIDATION	Myocardial Infarction
Muse_70_VALIDATION_Myocardial Infarction	GSM1620888	Public on Feb 28 2015	Feb 27 2015	Feb 28 2015	RNA	1	CD146+ Circulating Endothelial Cells	Homo sapiens	disease_status: Myocardial Infarction	cohort: VALIDATION	cell type: CD146+ Circulating Endothelial Cells	The CellTracks®AutoPrep® system was used in conjunction with the CellSearch®CEC kit and the CellSearch®profile kit (Veridex) to immunomagnetically enrich and enumerate CD146+ CECs as previously described 12. The enriched CEC samples were analyzed with the CellTracks®Analyzer II and the number of CECs in the sample determined. For CEC microarray profiling, the AutoPrep tube with the sample from th…	Arterial blood was collected from AMI patients into both EDTA containing (Becton Dickinson, Franklin Lakes, NJ, USA) and CellSave (Veridex, Raritan, NJ, USA) tubes in the cardiac catheterization laboratory following the placement of an arterial sheath prior to the introduction of any guide wires or coronary catheters. The samples were maintained at room temperature and processed within 36 hours o…	total RNA	Enriched CEC‑derived RNA was isolated using Trizol Reagent (Life Technologies, Carlsbad, CA) according to the manufacturer's instructions	biotin	Purified cDNA underwent a two-step fragmentation and labeling process using the Encore Biotin Module (NuGEN).	9606	The amplified cDNA targets were hybridized to Affymetrix human U133 Plus 2.0 array following protocols as suggested by the supplier (Affymetrix, Santa Clara, CA).	Following hybridization, arrays were washed and stained using standard Affymetrix procedures before scanning on the Affymetrix GeneChip Scanner from which data was extracted using the Affymetrix Expression Console	Data were processessed using the RMA normalization method, including background and quantile normalization.	GPL570	Eri,,Kramer	ericransomkramer@gmail.com	The Scripps Research Institute	10550 N Torrey Pines Rd	La Jolla	CA	92037	USA	ftp://ftp.ncbi.nlm.nih.gov/geo/samples/GSM1620nnn/GSM1620888/suppl/GSM1620888_EA11024_276020_HG-U133_PLUS_2_OCD44_N3.CEL.gz	54675	CD146+ Circulating Endothelial Cells	VALIDATION	Myocardial Infarction
Muse_71_VALIDATION_Myocardial Infarction	GSM1620889	Public on Feb 28 2015	Feb 27 2015	Feb 28 2015	RNA	1	CD146+ Circulating Endothelial Cells	Homo sapiens	disease_status: Myocardial Infarction	cohort: VALIDATION	cell type: CD146+ Circulating Endothelial Cells	The CellTracks®AutoPrep® system was used in conjunction with the CellSearch®CEC kit and the CellSearch®profile kit (Veridex) to immunomagnetically enrich and enumerate CD146+ CECs as previously described 12. The enriched CEC samples were analyzed with the CellTracks®Analyzer II and the number of CECs in the sample determined. For CEC microarray profiling, the AutoPrep tube with the sample from th…	Arterial blood was collected from AMI patients into both EDTA containing (Becton Dickinson, Franklin Lakes, NJ, USA) and CellSave (Veridex, Raritan, NJ, USA) tubes in the cardiac catheterization laboratory following the placement of an arterial sheath prior to the introduction of any guide wires or coronary catheters. The samples were maintained at room temperature and processed within 36 hours o…	total RNA	Enriched CEC‑derived RNA was isolated using Trizol Reagent (Life Technologies, Carlsbad, CA) according to the manufacturer's instructions	biotin	Purified cDNA underwent a two-step fragmentation and labeling process using the Encore Biotin Module (NuGEN).	9606	The amplified cDNA targets were hybridized to Affymetrix human U133 Plus 2.0 array following protocols as suggested by the supplier (Affymetrix, Santa Clara, CA).	Following hybridization, arrays were washed and stained using standard Affymetrix procedures before scanning on the Affymetrix GeneChip Scanner from which data was extracted using the Affymetrix Expression Console	Data were processessed using the RMA normalization method, including background and quantile normalization.	GPL570	Eri,,Kramer	ericransomkramer@gmail.com	The Scripps Research Institute	10550 N Torrey Pines Rd	La Jolla	CA	92037	USA	ftp://ftp.ncbi.nlm.nih.gov/geo/samples/GSM1620nnn/GSM1620889/suppl/GSM1620889_EA11024_276021_HG-U133_PLUS_2_OCD45_N3.CEL.gz	54675	CD146+ Circulating Endothelial Cells	VALIDATION	Myocardial Infarction
Muse_72_VALIDATION_Myocardial Infarction	GSM1620890	Public on Feb 28 2015	Feb 27 2015	Feb 28 2015	RNA	1	CD146+ Circulating Endothelial Cells	Homo sapiens	disease_status: Myocardial Infarction	cohort: VALIDATION	cell type: CD146+ Circulating Endothelial Cells	The CellTracks®AutoPrep® system was used in conjunction with the CellSearch®CEC kit and the CellSearch®profile kit (Veridex) to immunomagnetically enrich and enumerate CD146+ CECs as previously described 12. The enriched CEC samples were analyzed with the CellTracks®Analyzer II and the number of CECs in the sample determined. For CEC microarray profiling, the AutoPrep tube with the sample from th…	Arterial blood was collected from AMI patients into both EDTA containing (Becton Dickinson, Franklin Lakes, NJ, USA) and CellSave (Veridex, Raritan, NJ, USA) tubes in the cardiac catheterization laboratory following the placement of an arterial sheath prior to the introduction of any guide wires or coronary catheters. The samples were maintained at room temperature and processed within 36 hours o…	total RNA	Enriched CEC‑derived RNA was isolated using Trizol Reagent (Life Technologies, Carlsbad, CA) according to the manufacturer's instructions	biotin	Purified cDNA underwent a two-step fragmentation and labeling process using the Encore Biotin Module (NuGEN).	9606	The amplified cDNA targets were hybridized to Affymetrix human U133 Plus 2.0 array following protocols as suggested by the supplier (Affymetrix, Santa Clara, CA).	Following hybridization, arrays were washed and stained using standard Affymetrix procedures before scanning on the Affymetrix GeneChip Scanner from which data was extracted using the Affymetrix Expression Console	Data were processessed using the RMA normalization method, including background and quantile normalization.	GPL570	Eri,,Kramer	ericransomkramer@gmail.com	The Scripps Research Institute	10550 N Torrey Pines Rd	La Jolla	CA	92037	USA	ftp://ftp.ncbi.nlm.nih.gov/geo/samples/GSM1620nnn/GSM1620890/suppl/GSM1620890_EA11024_276022_HG-U133_PLUS_2_OCD46_N3.CEL.gz	54675	CD146+ Circulating Endothelial Cells	VALIDATION	Myocardial Infarction
Muse_73_VALIDATION_Myocardial Infarction	GSM1620891	Public on Feb 28 2015	Feb 27 2015	Feb 28 2015	RNA	1	CD146+ Circulating Endothelial Cells	Homo sapiens	disease_status: Myocardial Infarction	cohort: VALIDATION	cell type: CD146+ Circulating Endothelial Cells	The CellTracks®AutoPrep® system was used in conjunction with the CellSearch®CEC kit and the CellSearch®profile kit (Veridex) to immunomagnetically enrich and enumerate CD146+ CECs as previously described 12. The enriched CEC samples were analyzed with the CellTracks®Analyzer II and the number of CECs in the sample determined. For CEC microarray profiling, the AutoPrep tube with the sample from th…	Arterial blood was collected from AMI patients into both EDTA containing (Becton Dickinson, Franklin Lakes, NJ, USA) and CellSave (Veridex, Raritan, NJ, USA) tubes in the cardiac catheterization laboratory following the placement of an arterial sheath prior to the introduction of any guide wires or coronary catheters. The samples were maintained at room temperature and processed within 36 hours o…	total RNA	Enriched CEC‑derived RNA was isolated using Trizol Reagent (Life Technologies, Carlsbad, CA) according to the manufacturer's instructions	biotin	Purified cDNA underwent a two-step fragmentation and labeling process using the Encore Biotin Module (NuGEN).	9606	The amplified cDNA targets were hybridized to Affymetrix human U133 Plus 2.0 array following protocols as suggested by the supplier (Affymetrix, Santa Clara, CA).	Following hybridization, arrays were washed and stained using standard Affymetrix procedures before scanning on the Affymetrix GeneChip Scanner from which data was extracted using the Affymetrix Expression Console	Data were processessed using the RMA normalization method, including background and quantile normalization.	GPL570	Eri,,Kramer	ericransomkramer@gmail.com	The Scripps Research Institute	10550 N Torrey Pines Rd	La Jolla	CA	92037	USA	ftp://ftp.ncbi.nlm.nih.gov/geo/samples/GSM1620nnn/GSM1620891/suppl/GSM1620891_EA11024_276023_HG-U133_PLUS_2_OCD47.CEL.gz	54675	CD146+ Circulating Endothelial Cells	VALIDATION	Myocardial Infarction
Muse_74_VALIDATION_Control	GSM1620892	Public on Feb 28 2015	Feb 27 2015	Feb 28 2015	RNA	1	CD146+ Circulating Endothelial Cells	Homo sapiens	disease_status: Control	cohort: VALIDATION	cell type: CD146+ Circulating Endothelial Cells	The CellTracks®AutoPrep® system was used in conjunction with the CellSearch®CEC kit and the CellSearch®profile kit (Veridex) to immunomagnetically enrich and enumerate CD146+ CECs as previously described 12. The enriched CEC samples were analyzed with the CellTracks®Analyzer II and the number of CECs in the sample determined. For CEC microarray profiling, the AutoPrep tube with the sample from th…	Arterial blood was collected from AMI patients into both EDTA containing (Becton Dickinson, Franklin Lakes, NJ, USA) and CellSave (Veridex, Raritan, NJ, USA) tubes in the cardiac catheterization laboratory following the placement of an arterial sheath prior to the introduction of any guide wires or coronary catheters. The samples were maintained at room temperature and processed within 36 hours o…	total RNA	Enriched CEC‑derived RNA was isolated using Trizol Reagent (Life Technologies, Carlsbad, CA) according to the manufacturer's instructions	biotin	Purified cDNA underwent a two-step fragmentation and labeling process using the Encore Biotin Module (NuGEN).	9606	The amplified cDNA targets were hybridized to Affymetrix human U133 Plus 2.0 array following protocols as suggested by the supplier (Affymetrix, Santa Clara, CA).	Following hybridization, arrays were washed and stained using standard Affymetrix procedures before scanning on the Affymetrix GeneChip Scanner from which data was extracted using the Affymetrix Expression Console	Data were processessed using the RMA normalization method, including background and quantile normalization.	GPL570	Eri,,Kramer	ericransomkramer@gmail.com	The Scripps Research Institute	10550 N Torrey Pines Rd	La Jolla	CA	92037	USA	ftp://ftp.ncbi.nlm.nih.gov/geo/samples/GSM1620nnn/GSM1620892/suppl/GSM1620892_EA11024_276024_HG-U133_PLUS_2_OCD48.CEL.gz	54675	CD146+ Circulating Endothelial Cells	VALIDATION	Control
Muse_75_VALIDATION_Control	GSM1620893	Public on Feb 28 2015	Feb 27 2015	Feb 28 2015	RNA	1	CD146+ Circulating Endothelial Cells	Homo sapiens	disease_status: Control	cohort: VALIDATION	cell type: CD146+ Circulating Endothelial Cells	The CellTracks®AutoPrep® system was used in conjunction with the CellSearch®CEC kit and the CellSearch®profile kit (Veridex) to immunomagnetically enrich and enumerate CD146+ CECs as previously described 12. The enriched CEC samples were analyzed with the CellTracks®Analyzer II and the number of CECs in the sample determined. For CEC microarray profiling, the AutoPrep tube with the sample from th…	Arterial blood was collected from AMI patients into both EDTA containing (Becton Dickinson, Franklin Lakes, NJ, USA) and CellSave (Veridex, Raritan, NJ, USA) tubes in the cardiac catheterization laboratory following the placement of an arterial sheath prior to the introduction of any guide wires or coronary catheters. The samples were maintained at room temperature and processed within 36 hours o…	total RNA	Enriched CEC‑derived RNA was isolated using Trizol Reagent (Life Technologies, Carlsbad, CA) according to the manufacturer's instructions	biotin	Purified cDNA underwent a two-step fragmentation and labeling process using the Encore Biotin Module (NuGEN).	9606	The amplified cDNA targets were hybridized to Affymetrix human U133 Plus 2.0 array following protocols as suggested by the supplier (Affymetrix, Santa Clara, CA).	Following hybridization, arrays were washed and stained using standard Affymetrix procedures before scanning on the Affymetrix GeneChip Scanner from which data was extracted using the Affymetrix Expression Console	Data were processessed using the RMA normalization method, including background and quantile normalization.	GPL570	Eri,,Kramer	ericransomkramer@gmail.com	The Scripps Research Institute	10550 N Torrey Pines Rd	La Jolla	CA	92037	USA	ftp://ftp.ncbi.nlm.nih.gov/geo/samples/GSM1620nnn/GSM1620893/suppl/GSM1620893_EA11024_276025_HG-U133_PLUS_2_OCD49.CEL.gz	54675	CD146+ Circulating Endothelial Cells	VALIDATION	Control
Muse_76_VALIDATION_Control	GSM1620894	Public on Feb 28 2015	Feb 27 2015	Feb 28 2015	RNA	1	CD146+ Circulating Endothelial Cells	Homo sapiens	disease_status: Control	cohort: VALIDATION	cell type: CD146+ Circulating Endothelial Cells	The CellTracks®AutoPrep® system was used in conjunction with the CellSearch®CEC kit and the CellSearch®profile kit (Veridex) to immunomagnetically enrich and enumerate CD146+ CECs as previously described 12. The enriched CEC samples were analyzed with the CellTracks®Analyzer II and the number of CECs in the sample determined. For CEC microarray profiling, the AutoPrep tube with the sample from th…	Arterial blood was collected from AMI patients into both EDTA containing (Becton Dickinson, Franklin Lakes, NJ, USA) and CellSave (Veridex, Raritan, NJ, USA) tubes in the cardiac catheterization laboratory following the placement of an arterial sheath prior to the introduction of any guide wires or coronary catheters. The samples were maintained at room temperature and processed within 36 hours o…	total RNA	Enriched CEC‑derived RNA was isolated using Trizol Reagent (Life Technologies, Carlsbad, CA) according to the manufacturer's instructions	biotin	Purified cDNA underwent a two-step fragmentation and labeling process using the Encore Biotin Module (NuGEN).	9606	The amplified cDNA targets were hybridized to Affymetrix human U133 Plus 2.0 array following protocols as suggested by the supplier (Affymetrix, Santa Clara, CA).	Following hybridization, arrays were washed and stained using standard Affymetrix procedures before scanning on the Affymetrix GeneChip Scanner from which data was extracted using the Affymetrix Expression Console	Data were processessed using the RMA normalization method, including background and quantile normalization.	GPL570	Eri,,Kramer	ericransomkramer@gmail.com	The Scripps Research Institute	10550 N Torrey Pines Rd	La Jolla	CA	92037	USA	ftp://ftp.ncbi.nlm.nih.gov/geo/samples/GSM1620nnn/GSM1620894/suppl/GSM1620894_EA11024_276026_HG-U133_PLUS_2_OCD50_N3.CEL.gz	54675	CD146+ Circulating Endothelial Cells	VALIDATION	Control
Muse_77_VALIDATION_Control	GSM1620895	Public on Feb 28 2015	Feb 27 2015	Feb 28 2015	RNA	1	CD146+ Circulating Endothelial Cells	Homo sapiens	disease_status: Control	cohort: VALIDATION	cell type: CD146+ Circulating Endothelial Cells	The CellTracks®AutoPrep® system was used in conjunction with the CellSearch®CEC kit and the CellSearch®profile kit (Veridex) to immunomagnetically enrich and enumerate CD146+ CECs as previously described 12. The enriched CEC samples were analyzed with the CellTracks®Analyzer II and the number of CECs in the sample determined. For CEC microarray profiling, the AutoPrep tube with the sample from th…	Arterial blood was collected from AMI patients into both EDTA containing (Becton Dickinson, Franklin Lakes, NJ, USA) and CellSave (Veridex, Raritan, NJ, USA) tubes in the cardiac catheterization laboratory following the placement of an arterial sheath prior to the introduction of any guide wires or coronary catheters. The samples were maintained at room temperature and processed within 36 hours o…	total RNA	Enriched CEC‑derived RNA was isolated using Trizol Reagent (Life Technologies, Carlsbad, CA) according to the manufacturer's instructions	biotin	Purified cDNA underwent a two-step fragmentation and labeling process using the Encore Biotin Module (NuGEN).	9606	The amplified cDNA targets were hybridized to Affymetrix human U133 Plus 2.0 array following protocols as suggested by the supplier (Affymetrix, Santa Clara, CA).	Following hybridization, arrays were washed and stained using standard Affymetrix procedures before scanning on the Affymetrix GeneChip Scanner from which data was extracted using the Affymetrix Expression Console	Data were processessed using the RMA normalization method, including background and quantile normalization.	GPL570	Eri,,Kramer	ericransomkramer@gmail.com	The Scripps Research Institute	10550 N Torrey Pines Rd	La Jolla	CA	92037	USA	ftp://ftp.ncbi.nlm.nih.gov/geo/samples/GSM1620nnn/GSM1620895/suppl/GSM1620895_EA11024_276027_HG-U133_PLUS_2_OCD51.CEL.gz	54675	CD146+ Circulating Endothelial Cells	VALIDATION	Control
Muse_78_VALIDATION_Control	GSM1620896	Public on Feb 28 2015	Feb 27 2015	Feb 28 2015	RNA	1	CD146+ Circulating Endothelial Cells	Homo sapiens	disease_status: Control	cohort: VALIDATION	cell type: CD146+ Circulating Endothelial Cells	The CellTracks®AutoPrep® system was used in conjunction with the CellSearch®CEC kit and the CellSearch®profile kit (Veridex) to immunomagnetically enrich and enumerate CD146+ CECs as previously described 12. The enriched CEC samples were analyzed with the CellTracks®Analyzer II and the number of CECs in the sample determined. For CEC microarray profiling, the AutoPrep tube with the sample from th…	Arterial blood was collected from AMI patients into both EDTA containing (Becton Dickinson, Franklin Lakes, NJ, USA) and CellSave (Veridex, Raritan, NJ, USA) tubes in the cardiac catheterization laboratory following the placement of an arterial sheath prior to the introduction of any guide wires or coronary catheters. The samples were maintained at room temperature and processed within 36 hours o…	total RNA	Enriched CEC‑derived RNA was isolated using Trizol Reagent (Life Technologies, Carlsbad, CA) according to the manufacturer's instructions	biotin	Purified cDNA underwent a two-step fragmentation and labeling process using the Encore Biotin Module (NuGEN).	9606	The amplified cDNA targets were hybridized to Affymetrix human U133 Plus 2.0 array following protocols as suggested by the supplier (Affymetrix, Santa Clara, CA).	Following hybridization, arrays were washed and stained using standard Affymetrix procedures before scanning on the Affymetrix GeneChip Scanner from which data was extracted using the Affymetrix Expression Console	Data were processessed using the RMA normalization method, including background and quantile normalization.	GPL570	Eri,,Kramer	ericransomkramer@gmail.com	The Scripps Research Institute	10550 N Torrey Pines Rd	La Jolla	CA	92037	USA	ftp://ftp.ncbi.nlm.nih.gov/geo/samples/GSM1620nnn/GSM1620896/suppl/GSM1620896_EA11024_276028_HG-U133_PLUS_2_OCD52_N3.CEL.gz	54675	CD146+ Circulating Endothelial Cells	VALIDATION	Control
Muse_79_VALIDATION_Control	GSM1620897	Public on Feb 28 2015	Feb 27 2015	Feb 28 2015	RNA	1	CD146+ Circulating Endothelial Cells	Homo sapiens	disease_status: Control	cohort: VALIDATION	cell type: CD146+ Circulating Endothelial Cells	The CellTracks®AutoPrep® system was used in conjunction with the CellSearch®CEC kit and the CellSearch®profile kit (Veridex) to immunomagnetically enrich and enumerate CD146+ CECs as previously described 12. The enriched CEC samples were analyzed with the CellTracks®Analyzer II and the number of CECs in the sample determined. For CEC microarray profiling, the AutoPrep tube with the sample from th…	Arterial blood was collected from AMI patients into both EDTA containing (Becton Dickinson, Franklin Lakes, NJ, USA) and CellSave (Veridex, Raritan, NJ, USA) tubes in the cardiac catheterization laboratory following the placement of an arterial sheath prior to the introduction of any guide wires or coronary catheters. The samples were maintained at room temperature and processed within 36 hours o…	total RNA	Enriched CEC‑derived RNA was isolated using Trizol Reagent (Life Technologies, Carlsbad, CA) according to the manufacturer's instructions	biotin	Purified cDNA underwent a two-step fragmentation and labeling process using the Encore Biotin Module (NuGEN).	9606	The amplified cDNA targets were hybridized to Affymetrix human U133 Plus 2.0 array following protocols as suggested by the supplier (Affymetrix, Santa Clara, CA).	Following hybridization, arrays were washed and stained using standard Affymetrix procedures before scanning on the Affymetrix GeneChip Scanner from which data was extracted using the Affymetrix Expression Console	Data were processessed using the RMA normalization method, including background and quantile normalization.	GPL570	Eri,,Kramer	ericransomkramer@gmail.com	The Scripps Research Institute	10550 N Torrey Pines Rd	La Jolla	CA	92037	USA	ftp://ftp.ncbi.nlm.nih.gov/geo/samples/GSM1620nnn/GSM1620897/suppl/GSM1620897_EA11024_276029_HG-U133_PLUS_2_OCD53.CEL.gz	54675	CD146+ Circulating Endothelial Cells	VALIDATION	Control
Muse_80_VALIDATION_Control	GSM1620898	Public on Feb 28 2015	Feb 27 2015	Feb 28 2015	RNA	1	CD146+ Circulating Endothelial Cells	Homo sapiens	disease_status: Control	cohort: VALIDATION	cell type: CD146+ Circulating Endothelial Cells	The CellTracks®AutoPrep® system was used in conjunction with the CellSearch®CEC kit and the CellSearch®profile kit (Veridex) to immunomagnetically enrich and enumerate CD146+ CECs as previously described 12. The enriched CEC samples were analyzed with the CellTracks®Analyzer II and the number of CECs in the sample determined. For CEC microarray profiling, the AutoPrep tube with the sample from th…	Arterial blood was collected from AMI patients into both EDTA containing (Becton Dickinson, Franklin Lakes, NJ, USA) and CellSave (Veridex, Raritan, NJ, USA) tubes in the cardiac catheterization laboratory following the placement of an arterial sheath prior to the introduction of any guide wires or coronary catheters. The samples were maintained at room temperature and processed within 36 hours o…	total RNA	Enriched CEC‑derived RNA was isolated using Trizol Reagent (Life Technologies, Carlsbad, CA) according to the manufacturer's instructions	biotin	Purified cDNA underwent a two-step fragmentation and labeling process using the Encore Biotin Module (NuGEN).	9606	The amplified cDNA targets were hybridized to Affymetrix human U133 Plus 2.0 array following protocols as suggested by the supplier (Affymetrix, Santa Clara, CA).	Following hybridization, arrays were washed and stained using standard Affymetrix procedures before scanning on the Affymetrix GeneChip Scanner from which data was extracted using the Affymetrix Expression Console	Data were processessed using the RMA normalization method, including background and quantile normalization.	GPL570	Eri,,Kramer	ericransomkramer@gmail.com	The Scripps Research Institute	10550 N Torrey Pines Rd	La Jolla	CA	92037	USA	ftp://ftp.ncbi.nlm.nih.gov/geo/samples/GSM1620nnn/GSM1620898/suppl/GSM1620898_EA11024_276030_HG-U133_PLUS_2_OCD54_N3.CEL.gz	54675	CD146+ Circulating Endothelial Cells	VALIDATION	Control
Muse_81_VALIDATION_Control	GSM1620899	Public on Feb 28 2015	Feb 27 2015	Feb 28 2015	RNA	1	CD146+ Circulating Endothelial Cells	Homo sapiens	disease_status: Control	cohort: VALIDATION	cell type: CD146+ Circulating Endothelial Cells	The CellTracks®AutoPrep® system was used in conjunction with the CellSearch®CEC kit and the CellSearch®profile kit (Veridex) to immunomagnetically enrich and enumerate CD146+ CECs as previously described 12. The enriched CEC samples were analyzed with the CellTracks®Analyzer II and the number of CECs in the sample determined. For CEC microarray profiling, the AutoPrep tube with the sample from th…	Arterial blood was collected from AMI patients into both EDTA containing (Becton Dickinson, Franklin Lakes, NJ, USA) and CellSave (Veridex, Raritan, NJ, USA) tubes in the cardiac catheterization laboratory following the placement of an arterial sheath prior to the introduction of any guide wires or coronary catheters. The samples were maintained at room temperature and processed within 36 hours o…	total RNA	Enriched CEC‑derived RNA was isolated using Trizol Reagent (Life Technologies, Carlsbad, CA) according to the manufacturer's instructions	biotin	Purified cDNA underwent a two-step fragmentation and labeling process using the Encore Biotin Module (NuGEN).	9606	The amplified cDNA targets were hybridized to Affymetrix human U133 Plus 2.0 array following protocols as suggested by the supplier (Affymetrix, Santa Clara, CA).	Following hybridization, arrays were washed and stained using standard Affymetrix procedures before scanning on the Affymetrix GeneChip Scanner from which data was extracted using the Affymetrix Expression Console	Data were processessed using the RMA normalization method, including background and quantile normalization.	GPL570	Eri,,Kramer	ericransomkramer@gmail.com	The Scripps Research Institute	10550 N Torrey Pines Rd	La Jolla	CA	92037	USA	ftp://ftp.ncbi.nlm.nih.gov/geo/samples/GSM1620nnn/GSM1620899/suppl/GSM1620899_EA11024_276032_HG-U133_PLUS_2_OCD56_N3.CEL.gz	54675	CD146+ Circulating Endothelial Cells	VALIDATION	Control
Muse_82_VALIDATION_Control	GSM1620900	Public on Feb 28 2015	Feb 27 2015	Feb 28 2015	RNA	1	CD146+ Circulating Endothelial Cells	Homo sapiens	disease_status: Control	cohort: VALIDATION	cell type: CD146+ Circulating Endothelial Cells	The CellTracks®AutoPrep® system was used in conjunction with the CellSearch®CEC kit and the CellSearch®profile kit (Veridex) to immunomagnetically enrich and enumerate CD146+ CECs as previously described 12. The enriched CEC samples were analyzed with the CellTracks®Analyzer II and the number of CECs in the sample determined. For CEC microarray profiling, the AutoPrep tube with the sample from th…	Arterial blood was collected from AMI patients into both EDTA containing (Becton Dickinson, Franklin Lakes, NJ, USA) and CellSave (Veridex, Raritan, NJ, USA) tubes in the cardiac catheterization laboratory following the placement of an arterial sheath prior to the introduction of any guide wires or coronary catheters. The samples were maintained at room temperature and processed within 36 hours o…	total RNA	Enriched CEC‑derived RNA was isolated using Trizol Reagent (Life Technologies, Carlsbad, CA) according to the manufacturer's instructions	biotin	Purified cDNA underwent a two-step fragmentation and labeling process using the Encore Biotin Module (NuGEN).	9606	The amplified cDNA targets were hybridized to Affymetrix human U133 Plus 2.0 array following protocols as suggested by the supplier (Affymetrix, Santa Clara, CA).	Following hybridization, arrays were washed and stained using standard Affymetrix procedures before scanning on the Affymetrix GeneChip Scanner from which data was extracted using the Affymetrix Expression Console	Data were processessed using the RMA normalization method, including background and quantile normalization.	GPL570	Eri,,Kramer	ericransomkramer@gmail.com	The Scripps Research Institute	10550 N Torrey Pines Rd	La Jolla	CA	92037	USA	ftp://ftp.ncbi.nlm.nih.gov/geo/samples/GSM1620nnn/GSM1620900/suppl/GSM1620900_EA11024_276033_HG-U133_PLUS_2_OCD57.CEL.gz	54675	CD146+ Circulating Endothelial Cells	VALIDATION	Control
Muse_83_VALIDATION_Control	GSM1620901	Public on Feb 28 2015	Feb 27 2015	Feb 28 2015	RNA	1	CD146+ Circulating Endothelial Cells	Homo sapiens	disease_status: Control	cohort: VALIDATION	cell type: CD146+ Circulating Endothelial Cells	The CellTracks®AutoPrep® system was used in conjunction with the CellSearch®CEC kit and the CellSearch®profile kit (Veridex) to immunomagnetically enrich and enumerate CD146+ CECs as previously described 12. The enriched CEC samples were analyzed with the CellTracks®Analyzer II and the number of CECs in the sample determined. For CEC microarray profiling, the AutoPrep tube with the sample from th…	Arterial blood was collected from AMI patients into both EDTA containing (Becton Dickinson, Franklin Lakes, NJ, USA) and CellSave (Veridex, Raritan, NJ, USA) tubes in the cardiac catheterization laboratory following the placement of an arterial sheath prior to the introduction of any guide wires or coronary catheters. The samples were maintained at room temperature and processed within 36 hours o…	total RNA	Enriched CEC‑derived RNA was isolated using Trizol Reagent (Life Technologies, Carlsbad, CA) according to the manufacturer's instructions	biotin	Purified cDNA underwent a two-step fragmentation and labeling process using the Encore Biotin Module (NuGEN).	9606	The amplified cDNA targets were hybridized to Affymetrix human U133 Plus 2.0 array following protocols as suggested by the supplier (Affymetrix, Santa Clara, CA).	Following hybridization, arrays were washed and stained using standard Affymetrix procedures before scanning on the Affymetrix GeneChip Scanner from which data was extracted using the Affymetrix Expression Console	Data were processessed using the RMA normalization method, including background and quantile normalization.	GPL570	Eri,,Kramer	ericransomkramer@gmail.com	The Scripps Research Institute	10550 N Torrey Pines Rd	La Jolla	CA	92037	USA	ftp://ftp.ncbi.nlm.nih.gov/geo/samples/GSM1620nnn/GSM1620901/suppl/GSM1620901_EA11024_276034_HG-U133_PLUS_2_OCD58.CEL.gz	54675	CD146+ Circulating Endothelial Cells	VALIDATION	Control
Muse_84_VALIDATION_Control	GSM1620902	Public on Feb 28 2015	Feb 27 2015	Feb 28 2015	RNA	1	CD146+ Circulating Endothelial Cells	Homo sapiens	disease_status: Control	cohort: VALIDATION	cell type: CD146+ Circulating Endothelial Cells	The CellTracks®AutoPrep® system was used in conjunction with the CellSearch®CEC kit and the CellSearch®profile kit (Veridex) to immunomagnetically enrich and enumerate CD146+ CECs as previously described 12. The enriched CEC samples were analyzed with the CellTracks®Analyzer II and the number of CECs in the sample determined. For CEC microarray profiling, the AutoPrep tube with the sample from th…	Arterial blood was collected from AMI patients into both EDTA containing (Becton Dickinson, Franklin Lakes, NJ, USA) and CellSave (Veridex, Raritan, NJ, USA) tubes in the cardiac catheterization laboratory following the placement of an arterial sheath prior to the introduction of any guide wires or coronary catheters. The samples were maintained at room temperature and processed within 36 hours o…	total RNA	Enriched CEC‑derived RNA was isolated using Trizol Reagent (Life Technologies, Carlsbad, CA) according to the manufacturer's instructions	biotin	Purified cDNA underwent a two-step fragmentation and labeling process using the Encore Biotin Module (NuGEN).	9606	The amplified cDNA targets were hybridized to Affymetrix human U133 Plus 2.0 array following protocols as suggested by the supplier (Affymetrix, Santa Clara, CA).	Following hybridization, arrays were washed and stained using standard Affymetrix procedures before scanning on the Affymetrix GeneChip Scanner from which data was extracted using the Affymetrix Expression Console	Data were processessed using the RMA normalization method, including background and quantile normalization.	GPL570	Eri,,Kramer	ericransomkramer@gmail.com	The Scripps Research Institute	10550 N Torrey Pines Rd	La Jolla	CA	92037	USA	ftp://ftp.ncbi.nlm.nih.gov/geo/samples/GSM1620nnn/GSM1620902/suppl/GSM1620902_EA11024_276035_HG-U133_PLUS_2_OCD59.CEL.gz	54675	CD146+ Circulating Endothelial Cells	VALIDATION	Control
Muse_85_VALIDATION_Control	GSM1620903	Public on Feb 28 2015	Feb 27 2015	Feb 28 2015	RNA	1	CD146+ Circulating Endothelial Cells	Homo sapiens	disease_status: Control	cohort: VALIDATION	cell type: CD146+ Circulating Endothelial Cells	The CellTracks®AutoPrep® system was used in conjunction with the CellSearch®CEC kit and the CellSearch®profile kit (Veridex) to immunomagnetically enrich and enumerate CD146+ CECs as previously described 12. The enriched CEC samples were analyzed with the CellTracks®Analyzer II and the number of CECs in the sample determined. For CEC microarray profiling, the AutoPrep tube with the sample from th…	Arterial blood was collected from AMI patients into both EDTA containing (Becton Dickinson, Franklin Lakes, NJ, USA) and CellSave (Veridex, Raritan, NJ, USA) tubes in the cardiac catheterization laboratory following the placement of an arterial sheath prior to the introduction of any guide wires or coronary catheters. The samples were maintained at room temperature and processed within 36 hours o…	total RNA	Enriched CEC‑derived RNA was isolated using Trizol Reagent (Life Technologies, Carlsbad, CA) according to the manufacturer's instructions	biotin	Purified cDNA underwent a two-step fragmentation and labeling process using the Encore Biotin Module (NuGEN).	9606	The amplified cDNA targets were hybridized to Affymetrix human U133 Plus 2.0 array following protocols as suggested by the supplier (Affymetrix, Santa Clara, CA).	Following hybridization, arrays were washed and stained using standard Affymetrix procedures before scanning on the Affymetrix GeneChip Scanner from which data was extracted using the Affymetrix Expression Console	Data were processessed using the RMA normalization method, including background and quantile normalization.	GPL570	Eri,,Kramer	ericransomkramer@gmail.com	The Scripps Research Institute	10550 N Torrey Pines Rd	La Jolla	CA	92037	USA	ftp://ftp.ncbi.nlm.nih.gov/geo/samples/GSM1620nnn/GSM1620903/suppl/GSM1620903_EA11024_276036_HG-U133_PLUS_2_OCD60.CEL.gz	54675	CD146+ Circulating Endothelial Cells	VALIDATION	Control
Muse_86_VALIDATION_Control	GSM1620904	Public on Feb 28 2015	Feb 27 2015	Feb 28 2015	RNA	1	CD146+ Circulating Endothelial Cells	Homo sapiens	disease_status: Control	cohort: VALIDATION	cell type: CD146+ Circulating Endothelial Cells	The CellTracks®AutoPrep® system was used in conjunction with the CellSearch®CEC kit and the CellSearch®profile kit (Veridex) to immunomagnetically enrich and enumerate CD146+ CECs as previously described 12. The enriched CEC samples were analyzed with the CellTracks®Analyzer II and the number of CECs in the sample determined. For CEC microarray profiling, the AutoPrep tube with the sample from th…	Arterial blood was collected from AMI patients into both EDTA containing (Becton Dickinson, Franklin Lakes, NJ, USA) and CellSave (Veridex, Raritan, NJ, USA) tubes in the cardiac catheterization laboratory following the placement of an arterial sheath prior to the introduction of any guide wires or coronary catheters. The samples were maintained at room temperature and processed within 36 hours o…	total RNA	Enriched CEC‑derived RNA was isolated using Trizol Reagent (Life Technologies, Carlsbad, CA) according to the manufacturer's instructions	biotin	Purified cDNA underwent a two-step fragmentation and labeling process using the Encore Biotin Module (NuGEN).	9606	The amplified cDNA targets were hybridized to Affymetrix human U133 Plus 2.0 array following protocols as suggested by the supplier (Affymetrix, Santa Clara, CA).	Following hybridization, arrays were washed and stained using standard Affymetrix procedures before scanning on the Affymetrix GeneChip Scanner from which data was extracted using the Affymetrix Expression Console	Data were processessed using the RMA normalization method, including background and quantile normalization.	GPL570	Eri,,Kramer	ericransomkramer@gmail.com	The Scripps Research Institute	10550 N Torrey Pines Rd	La Jolla	CA	92037	USA	ftp://ftp.ncbi.nlm.nih.gov/geo/samples/GSM1620nnn/GSM1620904/suppl/GSM1620904_EA11024_278232_HG-U133_PLUS_2_OCD4R.CEL.gz	54675	CD146+ Circulating Endothelial Cells	VALIDATION	Control
Muse_87_VALIDATION_Myocardial Infarction	GSM1620905	Public on Feb 28 2015	Feb 27 2015	Feb 28 2015	RNA	1	CD146+ Circulating Endothelial Cells	Homo sapiens	disease_status: Myocardial Infarction	cohort: VALIDATION	cell type: CD146+ Circulating Endothelial Cells	The CellTracks®AutoPrep® system was used in conjunction with the CellSearch®CEC kit and the CellSearch®profile kit (Veridex) to immunomagnetically enrich and enumerate CD146+ CECs as previously described 12. The enriched CEC samples were analyzed with the CellTracks®Analyzer II and the number of CECs in the sample determined. For CEC microarray profiling, the AutoPrep tube with the sample from th…	Arterial blood was collected from AMI patients into both EDTA containing (Becton Dickinson, Franklin Lakes, NJ, USA) and CellSave (Veridex, Raritan, NJ, USA) tubes in the cardiac catheterization laboratory following the placement of an arterial sheath prior to the introduction of any guide wires or coronary catheters. The samples were maintained at room temperature and processed within 36 hours o…	total RNA	Enriched CEC‑derived RNA was isolated using Trizol Reagent (Life Technologies, Carlsbad, CA) according to the manufacturer's instructions	biotin	Purified cDNA underwent a two-step fragmentation and labeling process using the Encore Biotin Module (NuGEN).	9606	The amplified cDNA targets were hybridized to Affymetrix human U133 Plus 2.0 array following protocols as suggested by the supplier (Affymetrix, Santa Clara, CA).	Following hybridization, arrays were washed and stained using standard Affymetrix procedures before scanning on the Affymetrix GeneChip Scanner from which data was extracted using the Affymetrix Expression Console	Data were processessed using the RMA normalization method, including background and quantile normalization.	GPL570	Eri,,Kramer	ericransomkramer@gmail.com	The Scripps Research Institute	10550 N Torrey Pines Rd	La Jolla	CA	92037	USA	ftp://ftp.ncbi.nlm.nih.gov/geo/samples/GSM1620nnn/GSM1620905/suppl/GSM1620905_EA11024_278233_HG-U133_PLUS_2_OCD18R_N5.CEL.gz	54675	CD146+ Circulating Endothelial Cells	VALIDATION	Myocardial Infarction
Muse_88_VALIDATION_Myocardial Infarction	GSM1620906	Public on Feb 28 2015	Feb 27 2015	Feb 28 2015	RNA	1	CD146+ Circulating Endothelial Cells	Homo sapiens	disease_status: Myocardial Infarction	cohort: VALIDATION	cell type: CD146+ Circulating Endothelial Cells	The CellTracks®AutoPrep® system was used in conjunction with the CellSearch®CEC kit and the CellSearch®profile kit (Veridex) to immunomagnetically enrich and enumerate CD146+ CECs as previously described 12. The enriched CEC samples were analyzed with the CellTracks®Analyzer II and the number of CECs in the sample determined. For CEC microarray profiling, the AutoPrep tube with the sample from th…	Arterial blood was collected from AMI patients into both EDTA containing (Becton Dickinson, Franklin Lakes, NJ, USA) and CellSave (Veridex, Raritan, NJ, USA) tubes in the cardiac catheterization laboratory following the placement of an arterial sheath prior to the introduction of any guide wires or coronary catheters. The samples were maintained at room temperature and processed within 36 hours o…	total RNA	Enriched CEC‑derived RNA was isolated using Trizol Reagent (Life Technologies, Carlsbad, CA) according to the manufacturer's instructions	biotin	Purified cDNA underwent a two-step fragmentation and labeling process using the Encore Biotin Module (NuGEN).	9606	The amplified cDNA targets were hybridized to Affymetrix human U133 Plus 2.0 array following protocols as suggested by the supplier (Affymetrix, Santa Clara, CA).	Following hybridization, arrays were washed and stained using standard Affymetrix procedures before scanning on the Affymetrix GeneChip Scanner from which data was extracted using the Affymetrix Expression Console	Data were processessed using the RMA normalization method, including background and quantile normalization.	GPL570	Eri,,Kramer	ericransomkramer@gmail.com	The Scripps Research Institute	10550 N Torrey Pines Rd	La Jolla	CA	92037	USA	ftp://ftp.ncbi.nlm.nih.gov/geo/samples/GSM1620nnn/GSM1620906/suppl/GSM1620906_EA11024_278234_HG-U133_PLUS_2_OCD20R_N5.CEL.gz	54675	CD146+ Circulating Endothelial Cells	VALIDATION	Myocardial Infarction
Muse_89_VALIDATION_Myocardial Infarction	GSM1620907	Public on Feb 28 2015	Feb 27 2015	Feb 28 2015	RNA	1	CD146+ Circulating Endothelial Cells	Homo sapiens	disease_status: Myocardial Infarction	cohort: VALIDATION	cell type: CD146+ Circulating Endothelial Cells	The CellTracks®AutoPrep® system was used in conjunction with the CellSearch®CEC kit and the CellSearch®profile kit (Veridex) to immunomagnetically enrich and enumerate CD146+ CECs as previously described 12. The enriched CEC samples were analyzed with the CellTracks®Analyzer II and the number of CECs in the sample determined. For CEC microarray profiling, the AutoPrep tube with the sample from th…	Arterial blood was collected from AMI patients into both EDTA containing (Becton Dickinson, Franklin Lakes, NJ, USA) and CellSave (Veridex, Raritan, NJ, USA) tubes in the cardiac catheterization laboratory following the placement of an arterial sheath prior to the introduction of any guide wires or coronary catheters. The samples were maintained at room temperature and processed within 36 hours o…	total RNA	Enriched CEC‑derived RNA was isolated using Trizol Reagent (Life Technologies, Carlsbad, CA) according to the manufacturer's instructions	biotin	Purified cDNA underwent a two-step fragmentation and labeling process using the Encore Biotin Module (NuGEN).	9606	The amplified cDNA targets were hybridized to Affymetrix human U133 Plus 2.0 array following protocols as suggested by the supplier (Affymetrix, Santa Clara, CA).	Following hybridization, arrays were washed and stained using standard Affymetrix procedures before scanning on the Affymetrix GeneChip Scanner from which data was extracted using the Affymetrix Expression Console	Data were processessed using the RMA normalization method, including background and quantile normalization.	GPL570	Eri,,Kramer	ericransomkramer@gmail.com	The Scripps Research Institute	10550 N Torrey Pines Rd	La Jolla	CA	92037	USA	ftp://ftp.ncbi.nlm.nih.gov/geo/samples/GSM1620nnn/GSM1620907/suppl/GSM1620907_EA11024_278235_HG-U133_PLUS_2_OCD23R.CEL.gz	54675	CD146+ Circulating Endothelial Cells	VALIDATION	Myocardial Infarction
Muse_90_VALIDATION_Myocardial Infarction	GSM1620908	Public on Feb 28 2015	Feb 27 2015	Feb 28 2015	RNA	1	CD146+ Circulating Endothelial Cells	Homo sapiens	disease_status: Myocardial Infarction	cohort: VALIDATION	cell type: CD146+ Circulating Endothelial Cells	The CellTracks®AutoPrep® system was used in conjunction with the CellSearch®CEC kit and the CellSearch®profile kit (Veridex) to immunomagnetically enrich and enumerate CD146+ CECs as previously described 12. The enriched CEC samples were analyzed with the CellTracks®Analyzer II and the number of CECs in the sample determined. For CEC microarray profiling, the AutoPrep tube with the sample from th…	Arterial blood was collected from AMI patients into both EDTA containing (Becton Dickinson, Franklin Lakes, NJ, USA) and CellSave (Veridex, Raritan, NJ, USA) tubes in the cardiac catheterization laboratory following the placement of an arterial sheath prior to the introduction of any guide wires or coronary catheters. The samples were maintained at room temperature and processed within 36 hours o…	total RNA	Enriched CEC‑derived RNA was isolated using Trizol Reagent (Life Technologies, Carlsbad, CA) according to the manufacturer's instructions	biotin	Purified cDNA underwent a two-step fragmentation and labeling process using the Encore Biotin Module (NuGEN).	9606	The amplified cDNA targets were hybridized to Affymetrix human U133 Plus 2.0 array following protocols as suggested by the supplier (Affymetrix, Santa Clara, CA).	Following hybridization, arrays were washed and stained using standard Affymetrix procedures before scanning on the Affymetrix GeneChip Scanner from which data was extracted using the Affymetrix Expression Console	Data were processessed using the RMA normalization method, including background and quantile normalization.	GPL570	Eri,,Kramer	ericransomkramer@gmail.com	The Scripps Research Institute	10550 N Torrey Pines Rd	La Jolla	CA	92037	USA	ftp://ftp.ncbi.nlm.nih.gov/geo/samples/GSM1620nnn/GSM1620908/suppl/GSM1620908_EA11024_278236_HG-U133_PLUS_2_OCD24R_N2.CEL.gz	54675	CD146+ Circulating Endothelial Cells	VALIDATION	Myocardial Infarction
Muse_91_VALIDATION_Myocardial Infarction	GSM1620909	Public on Feb 28 2015	Feb 27 2015	Feb 28 2015	RNA	1	CD146+ Circulating Endothelial Cells	Homo sapiens	disease_status: Myocardial Infarction	cohort: VALIDATION	cell type: CD146+ Circulating Endothelial Cells	The CellTracks®AutoPrep® system was used in conjunction with the CellSearch®CEC kit and the CellSearch®profile kit (Veridex) to immunomagnetically enrich and enumerate CD146+ CECs as previously described 12. The enriched CEC samples were analyzed with the CellTracks®Analyzer II and the number of CECs in the sample determined. For CEC microarray profiling, the AutoPrep tube with the sample from th…	Arterial blood was collected from AMI patients into both EDTA containing (Becton Dickinson, Franklin Lakes, NJ, USA) and CellSave (Veridex, Raritan, NJ, USA) tubes in the cardiac catheterization laboratory following the placement of an arterial sheath prior to the introduction of any guide wires or coronary catheters. The samples were maintained at room temperature and processed within 36 hours o…	total RNA	Enriched CEC‑derived RNA was isolated using Trizol Reagent (Life Technologies, Carlsbad, CA) according to the manufacturer's instructions	biotin	Purified cDNA underwent a two-step fragmentation and labeling process using the Encore Biotin Module (NuGEN).	9606	The amplified cDNA targets were hybridized to Affymetrix human U133 Plus 2.0 array following protocols as suggested by the supplier (Affymetrix, Santa Clara, CA).	Following hybridization, arrays were washed and stained using standard Affymetrix procedures before scanning on the Affymetrix GeneChip Scanner from which data was extracted using the Affymetrix Expression Console	Data were processessed using the RMA normalization method, including background and quantile normalization.	GPL570	Eri,,Kramer	ericransomkramer@gmail.com	The Scripps Research Institute	10550 N Torrey Pines Rd	La Jolla	CA	92037	USA	ftp://ftp.ncbi.nlm.nih.gov/geo/samples/GSM1620nnn/GSM1620909/suppl/GSM1620909_EA11024_278237_HG-U133_PLUS_2_OCD25R.CEL.gz	54675	CD146+ Circulating Endothelial Cells	VALIDATION	Myocardial Infarction
Muse_92_VALIDATION_Myocardial Infarction	GSM1620910	Public on Feb 28 2015	Feb 27 2015	Feb 28 2015	RNA	1	CD146+ Circulating Endothelial Cells	Homo sapiens	disease_status: Myocardial Infarction	cohort: VALIDATION	cell type: CD146+ Circulating Endothelial Cells	The CellTracks®AutoPrep® system was used in conjunction with the CellSearch®CEC kit and the CellSearch®profile kit (Veridex) to immunomagnetically enrich and enumerate CD146+ CECs as previously described 12. The enriched CEC samples were analyzed with the CellTracks®Analyzer II and the number of CECs in the sample determined. For CEC microarray profiling, the AutoPrep tube with the sample from th…	Arterial blood was collected from AMI patients into both EDTA containing (Becton Dickinson, Franklin Lakes, NJ, USA) and CellSave (Veridex, Raritan, NJ, USA) tubes in the cardiac catheterization laboratory following the placement of an arterial sheath prior to the introduction of any guide wires or coronary catheters. The samples were maintained at room temperature and processed within 36 hours o…	total RNA	Enriched CEC‑derived RNA was isolated using Trizol Reagent (Life Technologies, Carlsbad, CA) according to the manufacturer's instructions	biotin	Purified cDNA underwent a two-step fragmentation and labeling process using the Encore Biotin Module (NuGEN).	9606	The amplified cDNA targets were hybridized to Affymetrix human U133 Plus 2.0 array following protocols as suggested by the supplier (Affymetrix, Santa Clara, CA).	Following hybridization, arrays were washed and stained using standard Affymetrix procedures before scanning on the Affymetrix GeneChip Scanner from which data was extracted using the Affymetrix Expression Console	Data were processessed using the RMA normalization method, including background and quantile normalization.	GPL570	Eri,,Kramer	ericransomkramer@gmail.com	The Scripps Research Institute	10550 N Torrey Pines Rd	La Jolla	CA	92037	USA	ftp://ftp.ncbi.nlm.nih.gov/geo/samples/GSM1620nnn/GSM1620910/suppl/GSM1620910_EA11024_278238_HG-U133_PLUS_2_OCD26R.CEL.gz	54675	CD146+ Circulating Endothelial Cells	VALIDATION	Myocardial Infarction
Muse_93_VALIDATION_Myocardial Infarction	GSM1620911	Public on Feb 28 2015	Feb 27 2015	Feb 28 2015	RNA	1	CD146+ Circulating Endothelial Cells	Homo sapiens	disease_status: Myocardial Infarction	cohort: VALIDATION	cell type: CD146+ Circulating Endothelial Cells	The CellTracks®AutoPrep® system was used in conjunction with the CellSearch®CEC kit and the CellSearch®profile kit (Veridex) to immunomagnetically enrich and enumerate CD146+ CECs as previously described 12. The enriched CEC samples were analyzed with the CellTracks®Analyzer II and the number of CECs in the sample determined. For CEC microarray profiling, the AutoPrep tube with the sample from th…	Arterial blood was collected from AMI patients into both EDTA containing (Becton Dickinson, Franklin Lakes, NJ, USA) and CellSave (Veridex, Raritan, NJ, USA) tubes in the cardiac catheterization laboratory following the placement of an arterial sheath prior to the introduction of any guide wires or coronary catheters. The samples were maintained at room temperature and processed within 36 hours o…	total RNA	Enriched CEC‑derived RNA was isolated using Trizol Reagent (Life Technologies, Carlsbad, CA) according to the manufacturer's instructions	biotin	Purified cDNA underwent a two-step fragmentation and labeling process using the Encore Biotin Module (NuGEN).	9606	The amplified cDNA targets were hybridized to Affymetrix human U133 Plus 2.0 array following protocols as suggested by the supplier (Affymetrix, Santa Clara, CA).	Following hybridization, arrays were washed and stained using standard Affymetrix procedures before scanning on the Affymetrix GeneChip Scanner from which data was extracted using the Affymetrix Expression Console	Data were processessed using the RMA normalization method, including background and quantile normalization.	GPL570	Eri,,Kramer	ericransomkramer@gmail.com	The Scripps Research Institute	10550 N Torrey Pines Rd	La Jolla	CA	92037	USA	ftp://ftp.ncbi.nlm.nih.gov/geo/samples/GSM1620nnn/GSM1620911/suppl/GSM1620911_EA11024_278239_HG-U133_PLUS_2_OCD28R.CEL.gz	54675	CD146+ Circulating Endothelial Cells	VALIDATION	Myocardial Infarction
Muse_94_VALIDATION_Myocardial Infarction	GSM1620912	Public on Feb 28 2015	Feb 27 2015	Feb 28 2015	RNA	1	CD146+ Circulating Endothelial Cells	Homo sapiens	disease_status: Myocardial Infarction	cohort: VALIDATION	cell type: CD146+ Circulating Endothelial Cells	The CellTracks®AutoPrep® system was used in conjunction with the CellSearch®CEC kit and the CellSearch®profile kit (Veridex) to immunomagnetically enrich and enumerate CD146+ CECs as previously described 12. The enriched CEC samples were analyzed with the CellTracks®Analyzer II and the number of CECs in the sample determined. For CEC microarray profiling, the AutoPrep tube with the sample from th…	Arterial blood was collected from AMI patients into both EDTA containing (Becton Dickinson, Franklin Lakes, NJ, USA) and CellSave (Veridex, Raritan, NJ, USA) tubes in the cardiac catheterization laboratory following the placement of an arterial sheath prior to the introduction of any guide wires or coronary catheters. The samples were maintained at room temperature and processed within 36 hours o…	total RNA	Enriched CEC‑derived RNA was isolated using Trizol Reagent (Life Technologies, Carlsbad, CA) according to the manufacturer's instructions	biotin	Purified cDNA underwent a two-step fragmentation and labeling process using the Encore Biotin Module (NuGEN).	9606	The amplified cDNA targets were hybridized to Affymetrix human U133 Plus 2.0 array following protocols as suggested by the supplier (Affymetrix, Santa Clara, CA).	Following hybridization, arrays were washed and stained using standard Affymetrix procedures before scanning on the Affymetrix GeneChip Scanner from which data was extracted using the Affymetrix Expression Console	Data were processessed using the RMA normalization method, including background and quantile normalization.	GPL570	Eri,,Kramer	ericransomkramer@gmail.com	The Scripps Research Institute	10550 N Torrey Pines Rd	La Jolla	CA	92037	USA	ftp://ftp.ncbi.nlm.nih.gov/geo/samples/GSM1620nnn/GSM1620912/suppl/GSM1620912_EA11024_278240_HG-U133_PLUS_2_OCD29R.CEL.gz	54675	CD146+ Circulating Endothelial Cells	VALIDATION	Myocardial Infarction
Muse_95_VALIDATION_Myocardial Infarction	GSM1620913	Public on Feb 28 2015	Feb 27 2015	Feb 28 2015	RNA	1	CD146+ Circulating Endothelial Cells	Homo sapiens	disease_status: Myocardial Infarction	cohort: VALIDATION	cell type: CD146+ Circulating Endothelial Cells	The CellTracks®AutoPrep® system was used in conjunction with the CellSearch®CEC kit and the CellSearch®profile kit (Veridex) to immunomagnetically enrich and enumerate CD146+ CECs as previously described 12. The enriched CEC samples were analyzed with the CellTracks®Analyzer II and the number of CECs in the sample determined. For CEC microarray profiling, the AutoPrep tube with the sample from th…	Arterial blood was collected from AMI patients into both EDTA containing (Becton Dickinson, Franklin Lakes, NJ, USA) and CellSave (Veridex, Raritan, NJ, USA) tubes in the cardiac catheterization laboratory following the placement of an arterial sheath prior to the introduction of any guide wires or coronary catheters. The samples were maintained at room temperature and processed within 36 hours o…	total RNA	Enriched CEC‑derived RNA was isolated using Trizol Reagent (Life Technologies, Carlsbad, CA) according to the manufacturer's instructions	biotin	Purified cDNA underwent a two-step fragmentation and labeling process using the Encore Biotin Module (NuGEN).	9606	The amplified cDNA targets were hybridized to Affymetrix human U133 Plus 2.0 array following protocols as suggested by the supplier (Affymetrix, Santa Clara, CA).	Following hybridization, arrays were washed and stained using standard Affymetrix procedures before scanning on the Affymetrix GeneChip Scanner from which data was extracted using the Affymetrix Expression Console	Data were processessed using the RMA normalization method, including background and quantile normalization.	GPL570	Eri,,Kramer	ericransomkramer@gmail.com	The Scripps Research Institute	10550 N Torrey Pines Rd	La Jolla	CA	92037	USA	ftp://ftp.ncbi.nlm.nih.gov/geo/samples/GSM1620nnn/GSM1620913/suppl/GSM1620913_EA11024_278241_HG-U133_PLUS_2_OCD30R.CEL.gz	54675	CD146+ Circulating Endothelial Cells	VALIDATION	Myocardial Infarction
Muse_96_VALIDATION_Myocardial Infarction	GSM1620914	Public on Feb 28 2015	Feb 27 2015	Feb 28 2015	RNA	1	CD146+ Circulating Endothelial Cells	Homo sapiens	disease_status: Myocardial Infarction	cohort: VALIDATION	cell type: CD146+ Circulating Endothelial Cells	The CellTracks®AutoPrep® system was used in conjunction with the CellSearch®CEC kit and the CellSearch®profile kit (Veridex) to immunomagnetically enrich and enumerate CD146+ CECs as previously described 12. The enriched CEC samples were analyzed with the CellTracks®Analyzer II and the number of CECs in the sample determined. For CEC microarray profiling, the AutoPrep tube with the sample from th…	Arterial blood was collected from AMI patients into both EDTA containing (Becton Dickinson, Franklin Lakes, NJ, USA) and CellSave (Veridex, Raritan, NJ, USA) tubes in the cardiac catheterization laboratory following the placement of an arterial sheath prior to the introduction of any guide wires or coronary catheters. The samples were maintained at room temperature and processed within 36 hours o…	total RNA	Enriched CEC‑derived RNA was isolated using Trizol Reagent (Life Technologies, Carlsbad, CA) according to the manufacturer's instructions	biotin	Purified cDNA underwent a two-step fragmentation and labeling process using the Encore Biotin Module (NuGEN).	9606	The amplified cDNA targets were hybridized to Affymetrix human U133 Plus 2.0 array following protocols as suggested by the supplier (Affymetrix, Santa Clara, CA).	Following hybridization, arrays were washed and stained using standard Affymetrix procedures before scanning on the Affymetrix GeneChip Scanner from which data was extracted using the Affymetrix Expression Console	Data were processessed using the RMA normalization method, including background and quantile normalization.	GPL570	Eri,,Kramer	ericransomkramer@gmail.com	The Scripps Research Institute	10550 N Torrey Pines Rd	La Jolla	CA	92037	USA	ftp://ftp.ncbi.nlm.nih.gov/geo/samples/GSM1620nnn/GSM1620914/suppl/GSM1620914_EA11024_278242_HG-U133_PLUS_2_OCD31R.CEL.gz	54675	CD146+ Circulating Endothelial Cells	VALIDATION	Myocardial Infarction
Muse_97_VALIDATION_Myocardial Infarction	GSM1620915	Public on Feb 28 2015	Feb 27 2015	Feb 28 2015	RNA	1	CD146+ Circulating Endothelial Cells	Homo sapiens	disease_status: Myocardial Infarction	cohort: VALIDATION	cell type: CD146+ Circulating Endothelial Cells	The CellTracks®AutoPrep® system was used in conjunction with the CellSearch®CEC kit and the CellSearch®profile kit (Veridex) to immunomagnetically enrich and enumerate CD146+ CECs as previously described 12. The enriched CEC samples were analyzed with the CellTracks®Analyzer II and the number of CECs in the sample determined. For CEC microarray profiling, the AutoPrep tube with the sample from th…	Arterial blood was collected from AMI patients into both EDTA containing (Becton Dickinson, Franklin Lakes, NJ, USA) and CellSave (Veridex, Raritan, NJ, USA) tubes in the cardiac catheterization laboratory following the placement of an arterial sheath prior to the introduction of any guide wires or coronary catheters. The samples were maintained at room temperature and processed within 36 hours o…	total RNA	Enriched CEC‑derived RNA was isolated using Trizol Reagent (Life Technologies, Carlsbad, CA) according to the manufacturer's instructions	biotin	Purified cDNA underwent a two-step fragmentation and labeling process using the Encore Biotin Module (NuGEN).	9606	The amplified cDNA targets were hybridized to Affymetrix human U133 Plus 2.0 array following protocols as suggested by the supplier (Affymetrix, Santa Clara, CA).	Following hybridization, arrays were washed and stained using standard Affymetrix procedures before scanning on the Affymetrix GeneChip Scanner from which data was extracted using the Affymetrix Expression Console	Data were processessed using the RMA normalization method, including background and quantile normalization.	GPL570	Eri,,Kramer	ericransomkramer@gmail.com	The Scripps Research Institute	10550 N Torrey Pines Rd	La Jolla	CA	92037	USA	ftp://ftp.ncbi.nlm.nih.gov/geo/samples/GSM1620nnn/GSM1620915/suppl/GSM1620915_EA11024_278243_HG-U133_PLUS_2_OCD32R_N3.CEL.gz	54675	CD146+ Circulating Endothelial Cells	VALIDATION	Myocardial Infarction
Muse_98_VALIDATION_Myocardial Infarction	GSM1620916	Public on Feb 28 2015	Feb 27 2015	Feb 28 2015	RNA	1	CD146+ Circulating Endothelial Cells	Homo sapiens	disease_status: Myocardial Infarction	cohort: VALIDATION	cell type: CD146+ Circulating Endothelial Cells	The CellTracks®AutoPrep® system was used in conjunction with the CellSearch®CEC kit and the CellSearch®profile kit (Veridex) to immunomagnetically enrich and enumerate CD146+ CECs as previously described 12. The enriched CEC samples were analyzed with the CellTracks®Analyzer II and the number of CECs in the sample determined. For CEC microarray profiling, the AutoPrep tube with the sample from th…	Arterial blood was collected from AMI patients into both EDTA containing (Becton Dickinson, Franklin Lakes, NJ, USA) and CellSave (Veridex, Raritan, NJ, USA) tubes in the cardiac catheterization laboratory following the placement of an arterial sheath prior to the introduction of any guide wires or coronary catheters. The samples were maintained at room temperature and processed within 36 hours o…	total RNA	Enriched CEC‑derived RNA was isolated using Trizol Reagent (Life Technologies, Carlsbad, CA) according to the manufacturer's instructions	biotin	Purified cDNA underwent a two-step fragmentation and labeling process using the Encore Biotin Module (NuGEN).	9606	The amplified cDNA targets were hybridized to Affymetrix human U133 Plus 2.0 array following protocols as suggested by the supplier (Affymetrix, Santa Clara, CA).	Following hybridization, arrays were washed and stained using standard Affymetrix procedures before scanning on the Affymetrix GeneChip Scanner from which data was extracted using the Affymetrix Expression Console	Data were processessed using the RMA normalization method, including background and quantile normalization.	GPL570	Eri,,Kramer	ericransomkramer@gmail.com	The Scripps Research Institute	10550 N Torrey Pines Rd	La Jolla	CA	92037	USA	ftp://ftp.ncbi.nlm.nih.gov/geo/samples/GSM1620nnn/GSM1620916/suppl/GSM1620916_EA11024_278244_HG-U133_PLUS_2_OCD33R_N3.CEL.gz	54675	CD146+ Circulating Endothelial Cells	VALIDATION	Myocardial Infarction
Muse_99_VALIDATION_Myocardial Infarction	GSM1620917	Public on Feb 28 2015	Feb 27 2015	Feb 28 2015	RNA	1	CD146+ Circulating Endothelial Cells	Homo sapiens	disease_status: Myocardial Infarction	cohort: VALIDATION	cell type: CD146+ Circulating Endothelial Cells	The CellTracks®AutoPrep® system was used in conjunction with the CellSearch®CEC kit and the CellSearch®profile kit (Veridex) to immunomagnetically enrich and enumerate CD146+ CECs as previously described 12. The enriched CEC samples were analyzed with the CellTracks®Analyzer II and the number of CECs in the sample determined. For CEC microarray profiling, the AutoPrep tube with the sample from th…	Arterial blood was collected from AMI patients into both EDTA containing (Becton Dickinson, Franklin Lakes, NJ, USA) and CellSave (Veridex, Raritan, NJ, USA) tubes in the cardiac catheterization laboratory following the placement of an arterial sheath prior to the introduction of any guide wires or coronary catheters. The samples were maintained at room temperature and processed within 36 hours o…	total RNA	Enriched CEC‑derived RNA was isolated using Trizol Reagent (Life Technologies, Carlsbad, CA) according to the manufacturer's instructions	biotin	Purified cDNA underwent a two-step fragmentation and labeling process using the Encore Biotin Module (NuGEN).	9606	The amplified cDNA targets were hybridized to Affymetrix human U133 Plus 2.0 array following protocols as suggested by the supplier (Affymetrix, Santa Clara, CA).	Following hybridization, arrays were washed and stained using standard Affymetrix procedures before scanning on the Affymetrix GeneChip Scanner from which data was extracted using the Affymetrix Expression Console	Data were processessed using the RMA normalization method, including background and quantile normalization.	GPL570	Eri,,Kramer	ericransomkramer@gmail.com	The Scripps Research Institute	10550 N Torrey Pines Rd	La Jolla	CA	92037	USA	ftp://ftp.ncbi.nlm.nih.gov/geo/samples/GSM1620nnn/GSM1620917/suppl/GSM1620917_EA11024_280467_HG-U133_PLUS_2_OCD41_N3.CEL.gz	54675	CD146+ Circulating Endothelial Cells	VALIDATION	Myocardial Infarction
