# Supplementary material for: Identification and validation of key genes associated with cell senescence in acute myocardial infarction
Source: Front Cardiovasc Med. 2025 Feb 19;12:1499157. doi: 10.3389/fcvm.2025.1499157 (PMC11880263; doi:10.3389/fcvm.2025.1499157)
Supplement: Supplementary Table S3 — The DEGs between AMI and control samples. [file Table1.xlsx]

## Sheet: Sheet1
Table S1: The DEGs between AMI and control samples.
logFC	AveExpr	t	P.Value	adj.P.Val	B
KIAA0232	0.627116	7.52611	6.22118	1.90245e-06	0.0241991	4.72036
HDAC4	0.860632	7.85413	5.95371	3.67725e-06	0.0311831	4.1645
PTTG1	-0.567446	7.96069	-5.43282	1.35289e-05	0.0777508	3.055
MGST3	-0.65444	10.3376	-5.13028	2.91008e-05	0.0777508	2.39687
APOA1BP	-0.591117	9.45821	-5.12188	2.97287e-05	0.0777508	2.37847
XTP3TPA	-0.535635	8.71416	-5.10123	3.133e-05	0.0777508	2.33325
ZNF545	-0.643368	7.42179	-5.0393	3.66749e-05	0.0777508	2.19738
PWP1	-0.663601	9.10058	-4.85884	5.80875e-05	0.0800604	1.79995
FLJ22662	1.01905	12.4711	4.80799	6.61366e-05	0.0800604	1.68761
FLJ31413	0.665489	10.6771	4.78973	6.92924e-05	0.0800604	1.64723
ADA	-0.916071	9.49781	-4.75449	7.58167e-05	0.0800604	1.56927
PPIAL4	-0.6627	9.91029	-4.74254	7.81661e-05	0.0800604	1.54282
NT5C2	0.631771	10.1386	4.72978	8.07546e-05	0.0800604	1.51457
FKBP11	-0.715051	9.84477	-4.72352	8.20572e-05	0.0800604	1.5007
EIF3S2	-0.508216	10.6756	-4.72036	8.27225e-05	0.0800604	1.4937
NSMAF	0.572896	10.1138	4.71627	8.35903e-05	0.0800604	1.48465
BANF1	-0.511218	9.0865	-4.71486	8.38918e-05	0.0800604	1.48153
RGS2	1.02537	13.1595	4.69363	8.85663e-05	0.0800604	1.43451
TRPV2	-0.55493	9.65789	-4.68107	9.14552e-05	0.0800604	1.40667
RPS4X	-0.800624	12.5975	-4.67216	9.35608e-05	0.0800604	1.38692
ATP6V0B	0.811666	10.798	4.65855	9.68709e-05	0.0800604	1.35675
DNAH5	0.526096	6.68924	4.61576	0.000108064	0.0800604	1.26186
COX10	-0.545188	8.41455	-4.60583	0.00011084	0.0800604	1.23983
SF3A3	-0.710519	9.84676	-4.57327	0.000120458	0.0800604	1.16758
PSME2	-0.645695	10.827	-4.57172	0.000120937	0.0800604	1.16413
C8orf55	-0.599276	8.79288	-4.56198	0.000123986	0.0800604	1.14251
RNF141	0.632424	7.24213	4.55112	0.000127475	0.0800604	1.1184
SAT	0.581415	13.1247	4.51109	0.000141204	0.0800604	1.02953
MRPS24	-0.624695	10.3458	-4.51027	0.000141501	0.0800604	1.0277
DHRS3	-0.765105	7.55669	-4.50552	0.000143229	0.0800604	1.01715
COPZ1	-0.531303	9.84886	-4.48438	0.000151178	0.0800604	0.970204
ILF2	-0.615131	10.5402	-4.47834	0.00015353	0.0800604	0.956786
DIRC2	0.885749	9.09685	4.47364	0.000155382	0.0800604	0.946362
APEX1	-0.667447	10.1919	-4.44789	0.00016595	0.0800604	0.889151
ARPC5L	-0.626753	9.45049	-4.44135	0.000168746	0.0800604	0.874625
HSDL2	0.811171	8.42718	4.43859	0.00016994	0.0800604	0.868496
CEBPB	0.689282	13.8139	4.37608	0.000199359	0.0826106	0.729619
ACOT4	-0.625175	6.87968	-4.32259	0.000228526	0.087253	0.610801
MRPS9	-0.512173	8.74347	-4.32064	0.000229664	0.087253	0.606477
PLEKHB1	-0.516799	7.47812	-4.3204	0.000229807	0.087253	0.605935
RAB6IP1	0.592251	11.5288	4.31652	0.000232094	0.087253	0.597316
KIAA0963	0.816676	8.60436	4.30591	0.000238464	0.087253	0.57375
ITGAM	0.804908	10.2675	4.29793	0.000243365	0.087253	0.556039
HIGD2A	-0.638142	11.0958	-4.29682	0.00024406	0.087253	0.553556
EIF3S7	-0.532125	11.5844	-4.27983	0.000254867	0.087253	0.515839
MGC18216	0.695484	7.70793	4.27744	0.000256426	0.087253	0.510531
IRAK3	1.32023	9.17115	4.27058	0.000260951	0.087253	0.495302
GZMK	-1.53376	10.443	-4.26378	0.000265517	0.087253	0.480199
LOC649821	-0.770163	12.1845	-4.25315	0.000272817	0.087253	0.456583
LOC400721	-0.521745	6.95317	-4.24424	0.00027908	0.087253	0.43682
SLC2A3	0.905187	12.966	4.23136	0.000288398	0.087253	0.408221
PYGL	1.16106	10.1923	4.22829	0.000290665	0.087253	0.401404
RTN3	0.536906	8.09114	4.22284	0.000294729	0.087253	0.389312
ACSL1	1.28662	10.0836	4.22254	0.000294959	0.087253	0.388633
CEBPD	0.905944	12.8495	4.1851	0.000324478	0.0927495	0.305565
SLC22A15	0.954161	8.09859	4.17292	0.0003347	0.0946087	0.278547
SLC40A1	0.664881	8.2259	4.14879	0.000355913	0.0958838	0.225021
SLC11A1	0.854374	9.66601	4.14672	0.000357786	0.0958838	0.220448
RNF149	0.836865	10.8655	4.13764	0.000366151	0.0958838	0.200315
MRPL14	-0.629957	8.92295	-4.13311	0.000370399	0.0958838	0.190267
OACT1	0.560158	8.66858	4.12627	0.000376902	0.0958838	0.175106
TLR8	0.647709	8.87232	4.11517	0.000387694	0.0966954	0.150511
GALNAC4S-6ST	0.781435	12.0818	4.09795	0.000405049	0.0989637	0.11236
SERINC1	0.677887	8.29976	4.09018	0.000413137	0.0989637	0.0951345
PSMA5	-0.514188	10.6815	-4.07202	0.000432642	0.100058	0.0549409
NCR3	-0.796494	8.5996	-4.04983	0.000457735	0.103051	0.00581804
IMP4	-0.517117	10.177	-4.02629	0.000485923	0.104137	-0.0462515
IFNGR2	0.673206	13.2479	4.02554	0.000486856	0.104137	-0.0479234
DENND2D	-0.801039	10.4943	-4.02533	0.000487118	0.104137	-0.048391
XAB1	-0.517915	9.68987	-4.00397	0.000514248	0.105392	-0.0956178
APRT	-0.632778	10.2761	-4.00062	0.000518628	0.105392	-0.103008
ANPEP	0.962454	10.7649	3.99448	0.000526775	0.105392	-0.116589
MOSPD2	0.536205	8.35563	3.99154	0.000530715	0.105392	-0.123082
TRIM44	-0.539368	9.23515	-3.98571	0.000538615	0.105392	-0.135957
SLA	0.777184	9.78793	3.97649	0.000551349	0.105392	-0.156318
ADAM7	-0.725106	7.1966	-3.97126	0.000558707	0.105392	-0.167871
RHOC	-0.674333	9.14356	-3.96913	0.000561737	0.105392	-0.172582
LOC388275	-0.750505	8.74281	-3.96699	0.000564795	0.105392	-0.177313
MAN2A2	0.772673	8.66873	3.9669	0.000564916	0.105392	-0.1775
IFRD1	0.596015	7.15864	3.96524	0.000567298	0.105392	-0.181166
FLT3LG	-0.828056	8.5642	-3.96465	0.00056815	0.105392	-0.182474
B4GALT5	0.982952	10.7678	3.95986	0.000575089	0.105392	-0.193052
PLEKHF1	-0.975101	9.6921	-3.95602	0.000580709	0.105392	-0.201526
LAMP2	0.679947	10.4514	3.95598	0.000580768	0.105392	-0.201614
MANSC1	1.11876	8.2235	3.95379	0.000583996	0.105392	-0.206444
TGFA	0.960392	7.72564	3.94019	0.000604467	0.105392	-0.236464
ZNF337	-0.76112	8.94054	-3.93062	0.000619282	0.105392	-0.257562
PLXDC2	0.76718	8.57346	3.92677	0.000625344	0.105392	-0.266051
TMEM99	-0.540832	7.61315	-3.92388	0.00062994	0.105392	-0.27243
IL10RB	0.589853	11.6227	3.92317	0.000631072	0.105392	-0.273995
RARRES3	-0.814581	12.1449	-3.91706	0.000640898	0.105392	-0.287458
PPP4R1	0.693826	9.5999	3.90765	0.000656344	0.105392	-0.308207
KIAA0556	0.505507	8.32895	3.90687	0.00065763	0.105392	-0.309913
IL18R1	1.54704	8.64527	3.90621	0.000658735	0.105392	-0.311376
NDEL1	0.624679	10.3922	3.90027	0.000668701	0.105392	-0.324459
LOC349114	1.06513	10.8205	3.89589	0.000676147	0.105392	-0.334108
CHST13	1.02546	9.80904	3.89538	0.000677028	0.105392	-0.335242
LOC642103	1.29808	8.67355	3.88771	0.000690281	0.105392	-0.352133
DNAJC9	-0.540219	9.00197	-3.88681	0.000691843	0.105392	-0.354102
ARG1	1.78669	8.08815	3.8835	0.000697659	0.105645	-0.361395
PISD	0.724088	10.1761	3.8716	0.000718958	0.106296	-0.387597
CEBPA	0.575486	10.4018	3.86821	0.000725135	0.106296	-0.39505
C9orf142	-0.704018	10.7729	-3.85894	0.000742307	0.106296	-0.415442
DUSP5	-0.721237	7.88552	-3.85798	0.000744112	0.106296	-0.417557
DGCR6L	-0.591602	9.85564	-3.85586	0.000748111	0.106296	-0.422227
C20orf3	0.853146	9.9675	3.85112	0.000757112	0.106296	-0.432647
LOC645161	-0.67941	12.7371	-3.84945	0.000760321	0.106296	-0.436331
CD83	-0.503259	7.3134	-3.8461	0.000766765	0.106296	-0.443684
NDUFA12	-0.648647	10.6134	-3.8435	0.000771819	0.106296	-0.449407
QIL1	-0.613575	9.97252	-3.84337	0.000772062	0.106296	-0.449681
GCA	1.03023	12.6011	3.84154	0.000775648	0.106296	-0.453719
LOC652025	-0.587698	10.6924	-3.83864	0.000781344	0.106296	-0.460092
IQSEC1	0.528477	10.0254	3.83256	0.00079342	0.107365	-0.473453
AKR1B1	-0.710874	10.2094	-3.82843	0.000801728	0.107489	-0.482528
LTB4R	1.00968	8.42679	3.82521	0.00080827	0.107657	-0.489608
NFIL3	0.910016	8.25171	3.81288	0.000833771	0.108181	-0.516667
EOMES	-1.16095	9.74578	-3.81101	0.000837719	0.108181	-0.520782
RNF130	0.653825	10.772	3.80247	0.000855943	0.108451	-0.539528
KIAA0446	0.655631	10.2447	3.79959	0.000862185	0.108451	-0.545858
FCRL3	-0.6534	7.56922	-3.7982	0.000865209	0.108451	-0.548907
SLC26A8	0.80741	7.21372	3.79811	0.000865392	0.108451	-0.549091
JUNB	0.785417	9.57665	3.79035	0.000882484	0.108842	-0.566127
QPCT	0.65312	9.02435	3.77939	0.000907163	0.109375	-0.590151
SULT1B1	0.724031	7.31046	3.77277	0.000922419	0.10977	-0.604677
GNAI3	0.73534	8.39448	3.77235	0.000923383	0.10977	-0.605586
C20orf24	0.609678	13.0521	3.76379	0.00094349	0.110024	-0.624347
OSBPL8	0.548166	8.33334	3.75827	0.000956674	0.110024	-0.636433
FAM49A	0.507702	7.58656	3.75804	0.000957234	0.110024	-0.636942
HECW2	0.96953	7.29012	3.75504	0.000964479	0.110024	-0.643509
PREX1	0.654915	8.95443	3.74826	0.000981055	0.110024	-0.658349
ICAM2	-0.618853	11.4805	-3.74815	0.000981334	0.110024	-0.658596
SLC16A3	0.763037	11.8154	3.74447	0.000990461	0.110024	-0.666658
NOTCH1	0.515451	10.6983	3.74376	0.000992225	0.110024	-0.668208
OSBPL2	0.663236	8.50115	3.73913	0.00100384	0.110296	-0.678345
RAF1	0.638321	10.4319	3.73277	0.00102001	0.110296	-0.692255
DYNLL1	-0.531371	11.078	-3.73057	0.00102564	0.110296	-0.697052
HLA-DQA1	-1.26292	11.6246	-3.72974	0.00102779	0.110296	-0.698876
GPR97	1.09052	8.38824	3.7232	0.0010448	0.110296	-0.713169
PFKFB4	0.703657	11.6462	3.71545	0.00106535	0.110296	-0.73013
PPP1R3D	0.617025	8.11945	3.71302	0.00107186	0.110296	-0.735432
HN1	0.657906	7.57932	3.71297	0.00107199	0.110296	-0.735535
CXCR6	-0.591577	6.95571	-3.7128	0.00107246	0.110296	-0.735919
AQP9	0.955151	13.5097	3.71079	0.00107788	0.110296	-0.74031
EDG8	-1.10148	9.51784	-3.70925	0.00108206	0.110296	-0.743676
WDR54	-0.682993	9.44676	-3.7086	0.00108382	0.110296	-0.745095
FLJ39378	0.726502	7.33468	3.70761	0.00108651	0.110296	-0.747253
CPD	0.945886	9.40727	3.70743	0.001087	0.110296	-0.747641
EDG4	0.810772	10.2099	3.7049	0.00109391	0.110296	-0.753163
ANKS1A	0.506336	8.56136	3.70351	0.00109774	0.110296	-0.7562
SCAP2	0.816148	10.2542	3.6915	0.00113132	0.110296	-0.782437
TTC4	-0.584394	9.21824	-3.69031	0.00113469	0.110296	-0.785022
CLDND2	-0.588379	8.18185	-3.69014	0.00113517	0.110296	-0.78539
CD40LG	-0.617316	7.19235	-3.68849	0.0011399	0.110296	-0.789011
KLRB1	-1.25265	11.1653	-3.68694	0.00114433	0.110296	-0.792392
HLA-DMA	-0.620173	11.4912	-3.68393	0.00115298	0.110686	-0.798946
HMFN0839	0.89517	9.42126	3.67818	0.00116971	0.110927	-0.811485
PYHIN1	-0.842257	8.57697	-3.66971	0.0011948	0.111858	-0.829961
CKAP4	0.995476	11.0797	3.66887	0.00119734	0.111858	-0.831808
CAMP	1.47921	10.9072	3.66794	0.00120013	0.111858	-0.833833
RPUSD2	-0.615175	9.08074	-3.65935	0.00122622	0.111992	-0.852552
CSF2RA	0.514196	10.7354	3.64854	0.00125985	0.112151	-0.876097
MEGF9	0.861839	7.46448	3.64658	0.00126602	0.112151	-0.880353
MGC2463	-0.977125	9.54557	-3.64433	0.00127317	0.112151	-0.885251
ZNF185	0.506444	9.03269	3.64268	0.00127845	0.112151	-0.888857
HAL	0.786284	7.85542	3.62806	0.00132605	0.114091	-0.920665
RIP	-0.54019	9.7613	-3.62188	0.00134669	0.114091	-0.934102
FCRL6	-0.733433	7.08689	-3.62143	0.00134821	0.114091	-0.935083
TMED3	-0.609764	10.5426	-3.62107	0.00134941	0.114091	-0.93586
SLC37A3	0.704754	7.21521	3.60668	0.00139879	0.115036	-0.967132
SEDLP	-0.520292	7.23101	-3.6043	0.00140712	0.115036	-0.972297
MMP9	2.33553	11.3958	3.60197	0.00141534	0.115036	-0.977363
RPS28	-0.879551	11.0661	-3.59843	0.00142788	0.115686	-0.985038
GALNT4	0.76723	8.39766	3.59401	0.00144373	0.116387	-0.994641
DXS9879E	-0.552056	9.59463	-3.59347	0.00144569	0.116387	-0.995817
EMG1	-0.510851	9.07901	-3.58889	0.0014623	0.117353	-1.00575
TLR1	0.658271	7.83124	3.58733	0.001468	0.11744	-1.00914
BST1	0.823054	8.6763	3.58184	0.00148822	0.117753	-1.02104
PFKFB3	1.05107	9.43968	3.56895	0.00153683	0.118399	-1.049
KLHL2	0.731239	7.2553	3.56807	0.00154019	0.118399	-1.05089
LTA	-0.658191	8.34196	-3.56327	0.00155871	0.118648	-1.06128
TM9SF2	0.501986	9.99358	3.56018	0.00157078	0.118648	-1.06799
SDF2L1	-0.517278	9.53478	-3.54835	0.00161771	0.118648	-1.0936
CLEC4F	-0.740624	6.63898	-3.54696	0.0016233	0.118648	-1.09659
KIF1B	0.606242	7.65848	3.54457	0.00163298	0.118648	-1.10176
STX3A	0.912513	10.3633	3.53828	0.00165873	0.118648	-1.11537
LOC442578	-0.618158	10.3686	-3.53694	0.00166429	0.118648	-1.11827
PACSIN2	0.610712	11.8986	3.53651	0.00166607	0.118648	-1.11921
HMGB2	0.854112	8.64795	3.5347	0.00167356	0.118648	-1.12311
SNN	0.590575	7.96395	3.5338	0.00167733	0.118648	-1.12506
KRTCAP2	-0.584205	11.5141	-3.53329	0.00167944	0.118648	-1.12615
FYN	-0.510922	9.7898	-3.53229	0.00168365	0.118648	-1.12833
GPR114	-0.843442	8.70035	-3.5299	0.0016937	0.118699	-1.1335
CHST12	-0.697903	8.10523	-3.51686	0.00174945	0.120941	-1.16166
SERPINB1	0.7741	11.3781	3.51625	0.00175211	0.120941	-1.16298
CD55	1.01984	9.61002	3.51498	0.00175766	0.120941	-1.16573
EBNA1BP2	-0.558085	9.52293	-3.51359	0.00176373	0.120941	-1.16872
SAMD3	-0.723329	8.2382	-3.51239	0.00176898	0.120975	-1.1713
GBGT1	0.560003	8.48653	3.50767	0.00178986	0.121711	-1.1815
OCIAD2	-0.633034	8.59218	-3.50672	0.00179409	0.121711	-1.18356
C5AR1	0.8265	11.386	3.50275	0.00181183	0.122013	-1.19211
TSEN34	0.695875	11.5569	3.50228	0.00181395	0.122013	-1.19312
ANXA3	1.00673	7.05252	3.50068	0.00182118	0.122013	-1.19658
BCL3	0.826348	9.51474	3.4999	0.0018247	0.122013	-1.19826
S100A12	1.43429	10.7442	3.49795	0.00183354	0.122013	-1.20246
TLR4	0.957976	9.19287	3.49721	0.00183691	0.122013	-1.20405
TBC1D14	0.699855	10.8719	3.49569	0.00184388	0.122157	-1.20734
LOC642161	-0.718798	8.1165	-3.49355	0.00185368	0.122304	-1.21195
RPL18	-0.551237	13.6579	-3.48485	0.00189408	0.123421	-1.23069
LOC388564	-0.587928	8.15515	-3.47679	0.00193231	0.123421	-1.24805
FRAT1	0.810926	9.12669	3.47288	0.00195113	0.123421	-1.25647
IFNGR1	0.745018	11.9401	3.46921	0.00196895	0.123421	-1.26437
DDX24	-0.768396	9.55943	-3.46518	0.00198871	0.123421	-1.27304
NPAL3	-0.517406	8.60361	-3.46129	0.00200796	0.123421	-1.28141
HIP1	0.94403	8.11503	3.46128	0.00200802	0.123421	-1.28143
GIMAP5	-0.915505	11.0265	-3.45283	0.00205042	0.123421	-1.29958
PELI2	0.658292	9.19825	3.45267	0.00205122	0.123421	-1.29992
TMEM55A	0.721325	7.88525	3.45225	0.00205339	0.123421	-1.30084
STX11	0.74672	11.0623	3.45012	0.00206423	0.123421	-1.30541
SNX27	0.506576	10.9675	3.4483	0.00207353	0.123421	-1.30932
ECHDC2	-0.741225	9.87731	-3.44637	0.00208348	0.123421	-1.31347
MCEMP1	1.83756	11.1971	3.44488	0.00209117	0.123421	-1.31667
RIT1	0.561305	8.03603	3.44363	0.00209765	0.123421	-1.31936
MTMR6	0.567424	7.80781	3.43676	0.00213353	0.123421	-1.33409
FLJ22471	-0.572885	9.51259	-3.43647	0.00213508	0.123421	-1.33472
HHEX	0.58178	8.11026	3.43576	0.00213882	0.123421	-1.33624
DYSF	1.26798	11.8525	3.43505	0.00214257	0.123421	-1.33776
PTPRCAP	-0.915479	10.1943	-3.42683	0.00218657	0.123421	-1.35541
GALNACT-2	0.65556	7.30089	3.42577	0.0021923	0.123421	-1.35768
LILRA2	0.814232	10.9663	3.42433	0.00220007	0.123421	-1.36075
CTBS	0.591238	9.9391	3.42273	0.00220878	0.123421	-1.36418
RNASEL	0.557884	9.3103	3.42081	0.0022193	0.123421	-1.36831
CYBASC3	-0.51405	9.77442	-3.42001	0.00222369	0.123421	-1.37002
NUMB	0.719831	10.9308	3.41816	0.00223386	0.123421	-1.37399
CD3G	-0.950596	8.85818	-3.41771	0.00223637	0.123421	-1.37496
SEPX1	0.721263	14.2394	3.41726	0.00223883	0.123421	-1.37591
KLRD1	-0.608666	8.23334	-3.40978	0.00228052	0.123421	-1.39193
LOC134997	-0.545441	10.489	-3.40977	0.00228057	0.123421	-1.39195
LOC387841	-0.818299	10.9114	-3.40556	0.00230442	0.123421	-1.40098
PADI4	1.21559	12.2895	3.40312	0.00231833	0.123421	-1.4062
MGC29671	-0.681817	7.16772	-3.40041	0.00233388	0.123421	-1.412
FAM49B	0.50332	7.71026	3.40029	0.00233456	0.123421	-1.41226
QSCN6	0.535295	7.45937	3.39932	0.00234016	0.123421	-1.41433
CLEC4D	1.14727	7.4068	3.39864	0.00234404	0.123421	-1.41577
NCALD	-0.592253	7.66889	-3.39833	0.00234586	0.123421	-1.41644
CD3E	-0.897711	9.23481	-3.39808	0.00234733	0.123421	-1.41699
LOC653117	1.12941	7.98067	3.39635	0.00235733	0.123421	-1.42068
LOC643433	-0.663888	12.3758	-3.39518	0.00236412	0.123421	-1.42318
PTPNS1	0.597128	10.61	3.39492	0.00236568	0.123421	-1.42375
LOC652694	-0.806133	8.9038	-3.39302	0.00237678	0.123421	-1.42781
LOC651738	0.827145	8.17441	3.39152	0.00238559	0.123421	-1.43102
SAE1	-0.598599	10.9363	-3.3911	0.00238802	0.123421	-1.4319
ITM2A	-0.547191	8.70382	-3.39106	0.00238826	0.123421	-1.43199
C16orf57	0.714517	8.90615	3.39089	0.00238925	0.123421	-1.43235
SLAMF1	-0.707067	8.00153	-3.38981	0.00239564	0.123421	-1.43467
SIPA1L2	1.16642	8.49089	3.38863	0.00240259	0.123421	-1.43718
CR1	0.705509	7.13843	3.38554	0.00242099	0.123421	-1.4438
CD244	-0.67601	7.73693	-3.38349	0.0024332	0.123421	-1.44817
KLHL8	0.607774	9.12563	3.38309	0.00243562	0.123421	-1.44903
HK3	0.863285	10.8643	3.37998	0.00245434	0.123421	-1.45567
CA4	1.47039	10.0573	3.37745	0.00246965	0.123421	-1.46107
DKFZp434K1815	0.649264	9.18107	3.37527	0.00248295	0.123421	-1.46573
SLAMF6	-0.709531	9.76136	-3.37468	0.00248656	0.123421	-1.46699
SARM1	-0.573361	7.59052	-3.37159	0.00250555	0.123421	-1.47359
MGC3020	-0.830593	8.61248	-3.35886	0.00258522	0.125751	-1.50074
TPD52L2	0.538455	10.0944	3.35691	0.00259769	0.125984	-1.50491
CYB5R4	0.729588	9.20849	3.35596	0.00260376	0.125984	-1.50694
MDS028	-0.501658	8.76581	-3.35578	0.00260487	0.125984	-1.5073
FLJ20273	0.801558	7.9504	3.34968	0.0026442	0.126553	-1.5203
PROK2	1.1554	12.98	3.34825	0.00265352	0.126553	-1.52335
TSEN54	-0.70638	8.4531	-3.3473	0.00265972	0.126553	-1.52538
LOC650472	-0.744034	10.4512	-3.34705	0.00266139	0.126553	-1.52592
FCGR3B	1.40608	10.876	3.34604	0.00266798	0.12663	-1.52807
EEF2K	-0.501192	7.44523	-3.34166	0.00269683	0.127523	-1.53739
SKAP1	-0.713876	8.38397	-3.33928	0.00271266	0.127649	-1.54246
HMGCR	0.51491	9.04687	3.3314	0.00276562	0.128426	-1.55923
CSNK1D	0.565322	9.3485	3.33011	0.00277437	0.128426	-1.56197
C9orf111	-0.587938	8.12061	-3.32915	0.00278088	0.128426	-1.564
OSM	0.936359	7.53433	3.32747	0.00279242	0.128426	-1.56759
TBC1D2	0.579521	8.41385	3.32684	0.00279674	0.128426	-1.56893
TRIB1	0.785053	10.384	3.32638	0.00279989	0.128426	-1.5699
ZSWIM6	0.642248	9.08763	3.32611	0.00280174	0.128426	-1.57048
CSTA	0.763332	8.00943	3.32116	0.00283595	0.128942	-1.581
FAM113B	-0.858664	10.5113	-3.32039	0.0028413	0.128942	-1.58263
SNRPF	-0.703049	10.3233	-3.31766	0.00286039	0.128942	-1.58843
IRS2	1.08594	8.90158	3.31094	0.00290789	0.128942	-1.60271
NKG7	-0.925179	13.5772	-3.31057	0.00291049	0.128942	-1.60348
LDHB	-0.777942	9.82374	-3.30838	0.00292617	0.128942	-1.60814
OTX1	0.63855	6.51723	3.30456	0.00295364	0.128942	-1.61624
C10orf54	0.634643	12.189	3.3021	0.00297146	0.128942	-1.62145
LOC653341	-0.733368	11.7832	-3.30085	0.00298063	0.128942	-1.62412
GPR18	-0.776202	8.57805	-3.29904	0.00299384	0.128942	-1.62795
NALP12	0.868835	9.4352	3.29875	0.00299592	0.128942	-1.62855
RPL4	-0.590346	12.9304	-3.29514	0.00302254	0.1292	-1.63621
KCNJ15	0.685239	7.76883	3.29387	0.00303193	0.1292	-1.6389
SCAP1	-0.822757	9.78288	-3.28769	0.0030781	0.130436	-1.652
TRIB2	-0.798209	8.61356	-3.28725	0.00308145	0.130436	-1.65294
ZNF281	0.726255	9.37097	3.27513	0.00317408	0.131942	-1.67859
IL32	-0.790465	9.69631	-3.26964	0.0032169	0.13307	-1.69019
KIAA1754	0.60321	10.6305	3.26858	0.00322522	0.133187	-1.69243
ECHDC3	1.3197	8.42574	3.26475	0.00325559	0.133187	-1.70055
ATIC	-0.742972	9.79224	-3.26336	0.0032666	0.133187	-1.70347
TM6SF1	0.742427	9.07377	3.2614	0.0032823	0.133187	-1.70762
NADK	0.645678	10.5321	3.25492	0.00333455	0.133187	-1.72129
SLC12A9	0.552053	12.1002	3.25479	0.00333562	0.133187	-1.72157
CLEC4E	1.00951	7.82812	3.25116	0.00336534	0.133187	-1.72925
GPSN2	-0.568705	10.2414	-3.25023	0.00337295	0.133187	-1.7312
NPL	0.682822	10.4818	3.24969	0.00337741	0.133187	-1.73235
PGLYRP1	1.50226	10.4283	3.24855	0.0033868	0.133187	-1.73475
ATP11B	0.511322	7.5253	3.24681	0.00340116	0.133187	-1.73841
PGM2	0.64229	7.96846	3.24595	0.00340834	0.133187	-1.74024
KLRG1	-0.611516	7.9742	-3.24392	0.00342525	0.133187	-1.74452
MORC2	-0.516335	7.63065	-3.2414	0.00344634	0.133187	-1.74983
GOT2	-0.581753	9.11925	-3.24054	0.00345355	0.133187	-1.75164
LAT2	0.511538	9.45128	3.23991	0.00345885	0.133187	-1.75297
SRPK1	0.892958	9.88588	3.23824	0.00347294	0.133187	-1.75649
NCF4	0.896549	10.304	3.23709	0.00348264	0.133187	-1.7589
PRSS33	-1.06032	7.20325	-3.23556	0.00349567	0.133187	-1.76213
IMP3	-0.589416	10.6106	-3.23453	0.00350446	0.133187	-1.76431
FCAR	0.672434	8.61056	3.23432	0.00350626	0.133187	-1.76475
E2F3	0.655861	9.37134	3.23299	0.00351765	0.133187	-1.76756
TMEM49	0.628903	12.4035	3.23175	0.00352823	0.133187	-1.77016
UBE2B	0.587465	7.23686	3.2311	0.00353388	0.133187	-1.77154
ITM2C	-0.77252	8.80248	-3.2299	0.0035442	0.133187	-1.77406
KLF12	-0.552594	7.6601	-3.22981	0.00354493	0.133187	-1.77424
TMCO3	0.795135	8.59701	3.22921	0.00355017	0.133187	-1.77552
C19orf35	0.795266	7.51734	3.22815	0.00355926	0.133187	-1.77773
STXBP5	0.523326	8.39442	3.22677	0.00357127	0.133187	-1.78065
ST6GALNAC2	0.776761	7.34197	3.22648	0.00357379	0.133187	-1.78126
SLC9A8	0.733163	8.98104	3.22569	0.00358071	0.133187	-1.78293
DUSP1	0.944134	12.7648	3.22568	0.00358073	0.133187	-1.78294
EIF3S5	-0.57776	12.0935	-3.22487	0.00358778	0.133187	-1.78464
FLJ11259	0.713226	8.66861	3.22447	0.00359131	0.133187	-1.78549
IMPDH2	-0.502657	9.37043	-3.22139	0.00361836	0.133187	-1.79198
MAL	-0.779952	10.2341	-3.21889	0.00364039	0.133187	-1.79723
SMAD3	-0.524033	8.65937	-3.21763	0.00365158	0.133187	-1.79989
PGS1	0.850832	10.6547	3.21709	0.00365634	0.133187	-1.80101
LOC399744	1.02364	9.87659	3.21379	0.00368584	0.133187	-1.80796
RPL24	-0.608139	13.0261	-3.21089	0.00371187	0.133187	-1.81405
BASP1	0.860077	13.5877	3.20892	0.00372968	0.133414	-1.81819
LOC648470	-1.0476	7.94289	-3.20464	0.0037687	0.13428	-1.82719
SIRPG	-0.502404	8.06207	-3.20074	0.00380452	0.134775	-1.83537
ADAM8	0.567581	10.4888	3.19348	0.00387215	0.13606	-1.85061
PTEN	0.689503	10.4659	3.19085	0.00389693	0.136366	-1.85612
CD58	0.82182	9.26989	3.18542	0.00394862	0.137479	-1.86751
GZMM	-0.990084	9.37168	-3.18524	0.00395037	0.137479	-1.86789
CSF3R	0.692665	12.7178	3.17879	0.00401257	0.13904	-1.8814
SKAP2	0.746943	7.8747	3.17803	0.00402002	0.13904	-1.883
CHSY1	0.744661	9.76352	3.17705	0.00402957	0.13904	-1.88505
TPCN2	0.53221	8.09114	3.17625	0.00403736	0.13904	-1.88672
ZMYND15	0.671513	7.43408	3.17609	0.00403895	0.13904	-1.88706
HES6	-0.601909	7.04756	-3.1753	0.00404661	0.139116	-1.8887
GPR141	0.614219	7.03238	3.17306	0.00406871	0.139236	-1.89341
HSPE1	-0.566568	8.86983	-3.17252	0.00407403	0.139236	-1.89453
RHOBTB3	-0.515679	7.47065	-3.16658	0.00413305	0.139498	-1.90696
FBL	-0.642989	10.3909	-3.16496	0.00414928	0.139498	-1.91035
VMD2	0.81004	9.44034	3.16431	0.00415584	0.139498	-1.91171
UBTD1	0.778473	8.69896	3.16271	0.0041719	0.139498	-1.91505
ZNF537	0.745	8.07886	3.16258	0.00417325	0.139498	-1.91533
MIF	-0.565922	11.1431	-3.1624	0.00417509	0.139498	-1.91571
MMP25	0.596126	9.35355	3.15988	0.00420061	0.139498	-1.92097
CD3D	-0.702619	9.81577	-3.15898	0.00420973	0.139498	-1.92285
RP2	0.809728	8.19918	3.15656	0.00423444	0.139498	-1.9279
CTSS	0.574587	10.5041	3.15499	0.00425059	0.139498	-1.93119
EVL	-0.922227	11.2216	-3.15465	0.00425405	0.139498	-1.93189
PPP3CC	-0.644789	8.49234	-3.15295	0.00427159	0.139498	-1.93545
DOK3	0.674493	7.6982	3.14675	0.00433608	0.139698	-1.94839
FOS	0.968133	9.23347	3.14656	0.00433811	0.139698	-1.94879
LRRK2	0.538801	7.58031	3.14519	0.00435245	0.139806	-1.95164
EIF4B	-0.544993	12.1174	-3.14068	0.00440016	0.140782	-1.96106
TMEM14A	-0.61929	7.32752	-3.14062	0.00440077	0.140782	-1.96118
HIST2H2BE	0.958779	9.03691	3.13942	0.00441357	0.14088	-1.96369
HCST	-0.62916	11.4585	-3.13458	0.00446541	0.141883	-1.97377
ORM1	2.04381	9.61307	3.13427	0.00446877	0.141883	-1.97442
TLR2	0.828486	7.7727	3.13267	0.00448601	0.141883	-1.97774
LOC646200	-0.725023	12.5351	-3.12983	0.00451692	0.142216	-1.98367
ZBTB4	-0.576925	9.02478	-3.12883	0.0045278	0.142273	-1.98575
LOC643949	-0.684137	9.11814	-3.12804	0.00453643	0.142273	-1.98739
LRP10	0.663819	10.1329	3.12527	0.00456683	0.142304	-1.99316
ALOX5AP	0.791032	14.1674	3.12246	0.00459785	0.142304	-1.999
C6orf129	-0.546121	8.6974	-3.1204	0.00462079	0.142304	-2.00329
LIME1	-0.879089	11.4086	-3.12034	0.00462141	0.142304	-2.00341
CEACAM4	0.935301	8.09152	3.11996	0.0046257	0.142304	-2.00421
CCL5	-0.739242	13.6229	-3.11864	0.00464041	0.142304	-2.00695
NBEAL2	0.660186	9.5427	3.11663	0.00466301	0.142304	-2.01114
MTX1	0.64824	9.46866	3.11643	0.00466516	0.142304	-2.01154
C13orf18	0.754625	8.82562	3.1117	0.00471865	0.142908	-2.02138
POLD2	-0.646526	10.0289	-3.10682	0.00477448	0.143746	-2.03153
FPR1	0.792833	14.0123	3.10622	0.0047814	0.143781	-2.03278
LOC642684	0.675787	7.19413	3.10499	0.00479554	0.143866	-2.03533
C11orf2	-0.526474	11.2518	-3.10284	0.00482047	0.144132	-2.0398
CRISPLD2	1.0792	10.8073	3.10254	0.00482392	0.144132	-2.04042
BCL6	0.722685	9.58332	3.10217	0.00482817	0.144132	-2.04118
TMEM71	0.771785	11.8167	3.09185	0.00494954	0.145535	-2.06259
PFKP	-0.561094	9.20951	-3.08839	0.00499085	0.145535	-2.06976
LOC283547	0.790827	6.97887	3.08749	0.00500172	0.145535	-2.07164
USP10	0.893841	9.91102	3.08716	0.00500561	0.145535	-2.07231
CDK4	-0.594998	8.44384	-3.08331	0.00505214	0.145604	-2.08028
LMNB1	1.08649	8.47755	3.08252	0.00506172	0.145604	-2.08192
F5	0.980502	8.50732	3.07949	0.00509868	0.146085	-2.08819
TMEM91	0.708361	10.7596	3.07945	0.00509923	0.146085	-2.08828
MAEA	0.505307	9.3723	3.07721	0.00512672	0.146305	-2.09292
HCK	0.585046	11.5527	3.07621	0.00513903	0.146305	-2.09499
TLR6	0.586767	7.90996	3.07586	0.00514343	0.146305	-2.09572
XPO6	0.644627	11.6616	3.07411	0.005165	0.146476	-2.09933
CD14	0.753522	13.2205	3.07085	0.00520562	0.147146	-2.10609
HSD17B8	-0.588908	7.74152	-3.06946	0.00522299	0.147473	-2.10896
ALPL	1.14435	13.0128	3.06602	0.00526625	0.148201	-2.11606
LOC653371	0.952289	8.66404	3.0631	0.00530327	0.148216	-2.1221
SIRPB1	0.693745	8.30154	3.062	0.00531722	0.148216	-2.12437
RAB33B	0.556817	6.88013	3.06091	0.00533111	0.148216	-2.12661
BTBD14A	0.684868	8.29793	3.0597	0.00534664	0.148216	-2.12912
POLE3	-0.535217	10.8109	-3.05969	0.0053468	0.148216	-2.12915
FLJ39501	-0.51516	6.62674	-3.05743	0.00537575	0.148329	-2.1338
MCOLN2	-0.820698	8.43326	-3.05659	0.00538665	0.148469	-2.13555
ID3	-0.72359	8.52833	-3.0549	0.00540853	0.148749	-2.13904
BTBD10	0.544842	8.15812	3.0529	0.00543445	0.149139	-2.14316
FBXL13	0.992389	7.69538	3.05152	0.00545238	0.149161	-2.146
C3orf62	0.635953	8.46198	3.05119	0.00545671	0.149161	-2.14668
DNAJA3	-0.534827	9.30314	-3.05104	0.00545868	0.149161	-2.14699
STAT3	0.521238	10.2065	3.04809	0.00549741	0.149457	-2.15308
SLC25A42	-0.515551	8.20144	-3.04724	0.00550862	0.149457	-2.15484
GPR160	0.719181	7.43433	3.04655	0.00551766	0.149457	-2.15625
PGD	0.7856	12.4356	3.04621	0.00552216	0.149457	-2.15695
C1RL	0.635188	8.89747	3.04575	0.00552825	0.149457	-2.1579
LOC646433	-0.609139	13.4376	-3.0431	0.00556343	0.149966	-2.16336
LOC649447	-0.600378	12.4713	-3.043	0.00556477	0.149966	-2.16357
SFXN5	0.582083	7.86794	3.04185	0.00558014	0.150221	-2.16595
ZNF516	0.509581	7.2184	3.04013	0.00560315	0.150522	-2.16949
FRAT2	0.539301	12.9946	3.0363	0.00565463	0.151282	-2.17737
LOC127295	-0.83256	11.0689	-3.03538	0.00566713	0.151282	-2.17927
CECR6	0.975577	8.51059	3.03133	0.0057223	0.151799	-2.18761
FAM8A1	0.564835	8.19551	3.03007	0.00573952	0.152097	-2.1902
CBLB	-0.571169	9.25426	-3.02859	0.0057598	0.152108	-2.19323
FES	0.636178	10.4763	3.0263	0.00579141	0.152108	-2.19795
B4GALT3	-0.523418	9.91442	-3.026	0.00579556	0.152108	-2.19856
PAQR8	-0.554918	8.71794	-3.0239	0.00582474	0.152118	-2.20289
IGF2R	0.67399	11.9468	3.02382	0.00582591	0.152118	-2.20306
LOC644511	-0.733922	12.2419	-3.02071	0.00586931	0.152118	-2.20945
SDAD1	-0.656993	9.83202	-3.01997	0.00587968	0.152118	-2.21097
LOC654053	0.754492	7.55708	3.01934	0.00588851	0.152118	-2.21226
FAM102A	-0.510071	7.63648	-3.01921	0.00589027	0.152118	-2.21252
RBP7	0.726811	9.10125	3.01519	0.00594704	0.152667	-2.22077
PPP1R15A	0.561829	11.1157	3.01322	0.00597509	0.153073	-2.22482
HSP90AB1	-0.629735	10.2287	-3.01239	0.00598695	0.153073	-2.22653
ENTPD1	0.683396	9.21887	3.01111	0.00600522	0.15327	-2.22915
MXD3	0.647364	8.33301	3.00324	0.00611907	0.154677	-2.24531
LOC648868	-0.512298	7.08335	-3.00286	0.00612455	0.154677	-2.24608
RPS13	-0.744371	12.8673	-3.00237	0.00613168	0.154677	-2.24708
RASSF7	-0.535575	9.4639	-3.00183	0.00613954	0.154677	-2.24818
FKBP5	1.03404	10.4129	3.00136	0.00614643	0.154677	-2.24915
TGM3	1.0648	7.90497	3.00079	0.00615485	0.154677	-2.25032
VNN2	0.604009	10.3467	3.00041	0.00616046	0.154677	-2.25111
MTMR3	0.555294	8.71334	2.99825	0.00619211	0.154677	-2.25552
ABHD14A	-0.518948	8.22369	-2.99493	0.00624135	0.154928	-2.26233
SOD1	-0.51196	11.5482	-2.99199	0.0062852	0.155636	-2.26835
HLA-DOB	-0.804668	9.1822	-2.99106	0.00629902	0.155636	-2.27024
OPLAH	0.594394	6.88918	2.98746	0.00635332	0.156465	-2.27762
LILRA5	0.999238	11.2491	2.98677	0.0063637	0.156569	-2.27902
RAB31	0.580294	12.3681	2.98544	0.00638384	0.156913	-2.28174
MXD1	0.722891	12.3336	2.98304	0.00642038	0.157507	-2.28665
FAM53C	0.589314	11.2891	2.97957	0.00647359	0.15817	-2.29374
TSPO	0.541122	12.1277	2.97511	0.00654257	0.158631	-2.30286
LOC652493	-0.992524	11.0271	-2.97311	0.00657374	0.158819	-2.30694
DNTTIP1	0.502451	9.67532	2.97111	0.00660504	0.15912	-2.31102
C6orf49	-0.521567	10.2429	-2.9706	0.00661304	0.15912	-2.31206
SPI1	0.696032	10.6485	2.97002	0.00662222	0.15912	-2.31326
AES	-0.544821	9.48194	-2.96812	0.00665205	0.15912	-2.31712
C22orf16	-0.55241	10.6219	-2.96674	0.00667394	0.15912	-2.31994
PRPF19	-0.602838	8.50877	-2.9647	0.00670626	0.159282	-2.32409
MSRA	0.68009	9.25014	2.96357	0.0067244	0.159282	-2.32641
DGAT2	0.690359	7.93252	2.95586	0.0068485	0.161098	-2.34213
OACT2	0.506013	6.83539	2.95387	0.00688084	0.161187	-2.34617
ARPC5	0.606851	11.6179	2.94554	0.00701791	0.162807	-2.36311
FAM38A	-0.642346	9.75485	-2.94501	0.0070268	0.162807	-2.3642
CD2	-0.941944	11.4319	-2.94427	0.00703906	0.162821	-2.3657
HSPA8	-0.702804	12.137	-2.94303	0.00705987	0.162959	-2.36823
ARHGAP9	0.538258	11.6177	2.94145	0.00708618	0.163161	-2.37143
SNRPA1	-0.559459	9.97448	-2.93766	0.0071501	0.163458	-2.37914
GNLY	-0.87283	10.3909	-2.93756	0.00715184	0.163458	-2.37934
LOC650954	-0.596759	11.7059	-2.92948	0.00728974	0.165447	-2.39574
LOC646163	-0.526306	8.26427	-2.92789	0.00731728	0.165447	-2.39898
FN3KRP	-0.594584	8.59808	-2.92781	0.00731857	0.165447	-2.39913
LOC645138	-0.577892	11.1403	-2.92658	0.00733994	0.165447	-2.40163
KIAA1434	0.692967	8.12712	2.92647	0.00734188	0.165447	-2.40186
GNG5	0.545919	8.87862	2.92379	0.00738844	0.165605	-2.40728
TNFRSF25	-0.638508	8.14224	-2.92132	0.00743179	0.166055	-2.4123
CBS	0.772708	7.36184	2.91944	0.00746477	0.166097	-2.4161
CD81	-0.66577	12.6038	-2.9181	0.00748842	0.166105	-2.41881
IL18RAP	1.19321	11.1687	2.91606	0.00752465	0.166407	-2.42296
VNN3	0.901313	8.36754	2.91419	0.0075579	0.166739	-2.42674
TMEM109	-0.555603	9.30974	-2.91186	0.00759953	0.166798	-2.43145
VIL2	-0.641319	11.134	-2.90922	0.00764696	0.166798	-2.43679
FLJ39575	0.650411	7.5732	2.90891	0.00765271	0.166798	-2.43743
CARD12	0.822068	8.24432	2.9067	0.00769254	0.166798	-2.44188
SQRDL	0.548985	9.18371	2.9058	0.00770891	0.166906	-2.44371
dJ341D10.1	0.586256	7.75324	2.90396	0.00774252	0.167301	-2.44744
MDC1	-0.506835	7.59842	-2.90299	0.00776027	0.167301	-2.4494
CLC	-1.29379	12.163	-2.90218	0.00777508	0.167301	-2.45104
NSFL1C	0.637736	9.10633	2.90116	0.00779371	0.167459	-2.45309
ABHD5	0.797828	8.84273	2.89823	0.00784775	0.168285	-2.45901
RAB24	0.587606	9.37374	2.898	0.00785199	0.168285	-2.45948
ELL	0.57705	9.07321	2.89682	0.00787374	0.168609	-2.46185
FLOT2	0.655862	13.6576	2.8944	0.00791874	0.169168	-2.46673
FLJ20699	-0.552229	9.45155	-2.89434	0.00791997	0.169168	-2.46687
OLIG2	-0.845493	7.03635	-2.89318	0.00794159	0.169349	-2.4692
GTPBP6	-0.500679	10.444	-2.89243	0.00795557	0.169506	-2.47071
LOC389674	-0.686382	8.76723	-2.89148	0.0079735	0.169603	-2.47264
LOC642373	0.67056	6.8333	2.88866	0.00802656	0.170589	-2.47832
MCM3	-0.614836	8.89223	-2.88748	0.00804887	0.170778	-2.4807
PSTPIP2	0.563363	8.59812	2.88571	0.00808243	0.171205	-2.48427
PLXNC1	0.687029	8.40496	2.88269	0.00814007	0.171569	-2.49036
RNF13	0.535003	8.33313	2.88087	0.00817491	0.171765	-2.49402
LOC654052	0.660995	7.63586	2.87939	0.0082034	0.171765	-2.497
DENND3	0.679242	9.7132	2.87778	0.00823458	0.172265	-2.50025
PLSCR3	-0.605331	11.6503	-2.87537	0.00828126	0.172605	-2.50509
LENG4	0.806362	11.2512	2.87452	0.00829779	0.172605	-2.5068
MCL1	0.501626	10.2288	2.87296	0.0083284	0.172959	-2.50996
LRP3	0.616696	8.43763	2.8713	0.00836079	0.173411	-2.51328
LIN7A	0.69214	7.58029	2.86959	0.00839442	0.173591	-2.51672
LOC347292	-0.518038	8.53091	-2.8685	0.008416	0.173591	-2.51892
PCNX	0.593084	10.883	2.86829	0.00842027	0.173591	-2.51935
FLJ40448	0.60544	7.33663	2.86601	0.00846527	0.174096	-2.52392
GZMH	-1.07768	11.7962	-2.85942	0.00859729	0.175692	-2.53717
FBXO31	-0.565997	8.3807	-2.85894	0.00860702	0.175732	-2.53814
NUP205	-0.506758	8.59771	-2.85658	0.00865463	0.175976	-2.54286
LOC643284	-0.872593	12.7985	-2.85528	0.00868105	0.175987	-2.54547
FLJ11151	0.513464	7.82004	2.85476	0.0086917	0.175987	-2.54652
ATP6V0A1	0.522088	9.91445	2.85463	0.00869435	0.175987	-2.54678
SLC22A4	0.908693	9.02295	2.85419	0.00870329	0.175987	-2.54766
Rgr	0.967282	10.3896	2.85312	0.00872521	0.175987	-2.54981
POR	0.626583	8.20614	2.85187	0.00875079	0.175987	-2.55232
TP53I11	0.536406	7.14331	2.84927	0.00880423	0.175987	-2.55753
CDR2	-0.633024	8.2358	-2.84724	0.00884615	0.176092	-2.56159
EIF4E3	0.588019	10.0544	2.84598	0.00887237	0.176268	-2.56413
UBQLN4	-0.516622	8.59038	-2.84581	0.00887575	0.176268	-2.56445
AGTRAP	0.621335	9.439	2.84288	0.0089369	0.176792	-2.57033
CD160	-0.808724	7.63327	-2.83654	0.00907056	0.178168	-2.58303
CLEC5A	0.687585	7.06135	2.83446	0.00911462	0.178168	-2.58717
GBP4	-0.681243	9.06455	-2.83399	0.00912474	0.178168	-2.58812
AARS	-0.641139	9.43158	-2.83329	0.00913958	0.178169	-2.58951
GLRX	0.564403	10.2524	2.83068	0.0091956	0.17866	-2.59474
CXCL16	0.765197	10.7637	2.83057	0.00919795	0.17866	-2.59496
HLA-DPA1	-0.746624	12.5615	-2.83029	0.00920406	0.17866	-2.59553
SERPINA1	0.640288	10.0939	2.82743	0.00926559	0.17893	-2.60122
ERO1L	0.595885	8.45153	2.8269	0.00927709	0.17893	-2.60228
CTSZ	0.523437	9.96545	2.82488	0.00932104	0.179147	-2.60633
F2RL1	0.656179	7.82259	2.82456	0.00932794	0.179147	-2.60696
CCND2	-0.73584	10.2026	-2.82438	0.00933188	0.179147	-2.60732
KSP37	-1.03347	11.3724	-2.82028	0.00942166	0.180249	-2.61551
STAT4	-0.856776	10.112	-2.8202	0.00942338	0.180249	-2.61566
NDUFA3	-0.576647	12.2415	-2.81872	0.00945607	0.18073	-2.61862
FLJ12118	0.540437	8.02016	2.8159	0.00951834	0.18099	-2.62423
SAP30	0.690333	7.58934	2.81587	0.00951904	0.18099	-2.6243
ST3GAL4	0.81326	7.9504	2.81284	0.00958664	0.181228	-2.63034
NDUFB7	-0.512939	10.2518	-2.81027	0.00964415	0.181228	-2.63546
CRIP2	-0.76449	7.93763	-2.81014	0.00964707	0.181228	-2.63571
CD7	-0.695529	10.4678	-2.80984	0.00965384	0.181228	-2.63631
MAP4K1	-0.636158	8.7175	-2.80977	0.00965541	0.181228	-2.63645
GYG1	0.818768	10.6401	2.80958	0.00965977	0.181228	-2.63684
GZMA	-0.983537	11.3766	-2.80807	0.00969384	0.181277	-2.63985
ADCY4	0.679705	7.52578	2.80735	0.00971013	0.181277	-2.64128
MAPK3	0.548217	10.4435	2.80633	0.0097332	0.181277	-2.64331
PEA15	-0.549108	9.77405	-2.806	0.00974077	0.181277	-2.64397
ZNF438	0.727414	8.36218	2.80256	0.00981914	0.182343	-2.65082
NFE2	0.602643	13.2804	2.80223	0.00982663	0.182343	-2.65147
DKFZp761E198	0.694552	7.87147	2.80209	0.00982976	0.182343	-2.65174
CACNA1E	0.853269	7.06954	2.80125	0.00984916	0.182343	-2.65343
AXIIR	-0.660131	10.0251	-2.80004	0.00987691	0.182343	-2.65583
STK3	0.643425	7.52157	2.79537	0.00998488	0.182996	-2.66512
CD52	-0.861834	13.395	-2.79486	0.00999674	0.182996	-2.66613
HSP90B1	-0.588075	10.5635	-2.78399	0.0102524	0.185639	-2.6877
TIMP2	0.500725	8.75019	2.78339	0.0102668	0.185646	-2.68889
SLC19A1	0.688269	8.80228	2.7828	0.0102809	0.185667	-2.69007
EPRS	-0.577676	9.65138	-2.77899	0.0103722	0.186445	-2.69761
ABTB1	0.651209	11.3706	2.77796	0.0103971	0.186445	-2.69965
MLSTD1	0.535124	7.9708	2.77602	0.0104441	0.186586	-2.70351
LOC649986	0.631038	10.4689	2.77497	0.0104694	0.186775	-2.70557
BRI3	0.571151	12.1784	2.77313	0.0105144	0.186901	-2.70923
P2RX1	0.692311	9.09999	2.7723	0.0105346	0.186901	-2.71087
IKIP	0.534225	7.35372	2.76967	0.010599	0.187048	-2.71607
SLMAP	0.563423	9.13768	2.76897	0.0106163	0.187048	-2.71746
NSUN7	0.738521	7.47413	2.7688	0.0106205	0.187048	-2.71779
ROPN1L	1.13906	9.45509	2.76578	0.010695	0.187321	-2.72376
LRFN3	-0.729542	7.70503	-2.76559	0.0106998	0.187321	-2.72414
RFX2	0.717289	7.69554	2.76136	0.0108051	0.187888	-2.73249
OLFM4	0.52833	6.69949	2.76016	0.0108351	0.18793	-2.73486
P2RY8	-0.529028	10.9602	-2.76002	0.0108388	0.18793	-2.73515
RPAIN	-0.579162	10.2477	-2.75571	0.0109474	0.189031	-2.74365
ANKRD33	0.682269	8.61619	2.75434	0.0109822	0.189031	-2.74636
PHF21A	0.541661	11.563	2.74651	0.011183	0.190552	-2.7618
F12	0.523086	7.322	2.74557	0.0112073	0.190585	-2.76366
NUP88	-0.511485	9.21281	-2.74548	0.0112096	0.190585	-2.76383
ZNF329	-0.539909	7.54392	-2.74374	0.0112549	0.190883	-2.76727
PTPN4	-0.705328	9.06548	-2.74272	0.0112813	0.190949	-2.76926
FLJ11305	-0.567814	10.3395	-2.74227	0.0112931	0.191021	-2.77015
TOM1	0.506799	8.80654	2.74081	0.0113313	0.191159	-2.77303
BNIP2	0.69744	9.62827	2.73866	0.0113876	0.1916	-2.77725
LOC646064	0.581168	7.60076	2.73687	0.011435	0.191977	-2.78079
LOC653778	0.695953	11.5355	2.73667	0.0114401	0.191977	-2.78118
CYP1B1	0.926996	8.3753	2.73448	0.0114983	0.192444	-2.78549
LOC653157	0.698735	8.87027	2.73382	0.0115155	0.192553	-2.78677
PANX2	0.883832	9.06066	2.72974	0.0116247	0.193049	-2.79481
WDR6	-0.579733	10.0701	-2.72914	0.0116406	0.193049	-2.79597
ZNF395	-0.510282	9.01478	-2.72169	0.0118424	0.194005	-2.81061
CFLAR	0.502442	12.4111	2.72168	0.0118427	0.194005	-2.81063
CD96	-0.681681	9.34223	-2.72104	0.0118602	0.194005	-2.81188
MGC52282	-0.636621	7.25984	-2.72043	0.0118769	0.194005	-2.81308
AGPAT2	0.551359	8.25477	2.71947	0.011903	0.194005	-2.81495
FEM1C	0.554184	9.06164	2.7188	0.0119214	0.194005	-2.81627
GNB2	0.505975	8.3108	2.71859	0.0119274	0.194005	-2.8167
HLA-DOA	-0.759994	8.84832	-2.7173	0.0119627	0.194005	-2.81922
TIGA1	-0.611836	10.2577	-2.71694	0.0119728	0.194005	-2.81993
USP5	-0.516407	9.22497	-2.71587	0.0120022	0.194161	-2.82202
C1QR1	0.681088	11.3187	2.7158	0.0120042	0.194161	-2.82216
EGFL5	0.769847	8.02287	2.71047	0.0121524	0.195772	-2.8326
OSCAR	0.630789	10.5156	2.70747	0.0122367	0.196404	-2.83848
HLA-DQB1	-1.06502	8.65974	-2.70394	0.0123363	0.197022	-2.84538
FTH1	0.613896	9.86276	2.70103	0.012419	0.197022	-2.85107
ADM	0.895393	11.5334	2.70075	0.0124271	0.197022	-2.85162
GPX7	-0.507367	7.90561	-2.7007	0.0124285	0.197022	-2.85172
CLDN9	0.598825	7.62046	2.70055	0.0124329	0.197022	-2.85202
ITGB7	-0.837591	10.6053	-2.7001	0.0124455	0.197022	-2.85288
FLJ14166	0.76936	7.94437	2.69889	0.0124803	0.197215	-2.85525
CCL23	-0.66429	6.84382	-2.69787	0.0125095	0.19742	-2.85724
LOC654103	0.664506	12.913	2.69251	0.0126644	0.19847	-2.86771
LOC653610	0.807655	7.85653	2.69244	0.0126665	0.19847	-2.86784
PLAUR	0.728045	9.30912	2.69206	0.0126774	0.19847	-2.86858
LOC650140	0.572821	6.73914	2.69132	0.012699	0.198535	-2.87003
CITED4	0.706329	7.92544	2.68953	0.0127513	0.198648	-2.87352
PSORS1C1	0.531375	7.68558	2.68551	0.0128695	0.199634	-2.88136
LOC642342	1.06022	7.92236	2.68538	0.0128735	0.199634	-2.88163
LOC441268	0.94463	9.15268	2.68418	0.0129088	0.199786	-2.88396
SLC6A6	0.598329	7.75129	2.68354	0.0129278	0.199929	-2.8852
TMEM88	0.58205	7.08183	2.68243	0.0129607	0.200013	-2.88737
NCF2	0.679788	9.78631	2.68221	0.0129672	0.200013	-2.88779
HIATL1	0.744954	9.01391	2.68177	0.0129804	0.200013	-2.88866
PJA2	0.615737	10.8215	2.68105	0.0130018	0.200202	-2.89005
MSRB2	0.661066	10.9945	2.67323	0.0132366	0.201591	-2.90527
EFCBP2	0.574193	7.15753	2.66839	0.0133841	0.202575	-2.91468
LOC647450	-0.95231	10.7434	-2.66774	0.0134041	0.202613	-2.91594
PELI1	0.808008	10.1022	2.66592	0.01346	0.202736	-2.91948
BIN1	-0.850214	10.4646	-2.65946	0.0136601	0.204603	-2.93201
TCN1	0.936413	8.78201	2.65664	0.0137485	0.205258	-2.93748
NTNG2	0.640812	7.4486	2.6552	0.0137938	0.205258	-2.94027
ACTN1	0.643572	12.238	2.65023	0.0139512	0.20575	-2.9499
CEACAM1	0.724867	8.50197	2.64558	0.0140999	0.206858	-2.9589
IL6R	0.654321	8.58515	2.64495	0.0141203	0.206858	-2.96013
NRBF2	0.722494	10.3314	2.64221	0.0142087	0.206923	-2.96542
KIAA0748	-0.673828	8.46859	-2.64168	0.014226	0.206923	-2.96645
ZDHHC18	0.713995	11.1808	2.63885	0.0143178	0.207693	-2.97191
LOC283412	-0.550805	10.3919	-2.63215	0.0145381	0.208781	-2.98486
CMTM6	0.669984	11.3299	2.63094	0.0145782	0.208869	-2.98719
PTAFR	0.629842	8.83326	2.63019	0.0146029	0.208873	-2.98863
CXCR3	-0.58705	7.11493	-2.62986	0.014614	0.208873	-2.98927
PBEF1	0.705033	9.09698	2.62918	0.0146368	0.209009	-2.99059
STEAP4	0.648018	7.50211	2.62571	0.0147527	0.209553	-2.99728
SORL1	0.638411	12.0746	2.62361	0.0148231	0.21011	-3.00131
ACPP	0.513675	7.28222	2.62356	0.014825	0.21011	-3.00142
TXNDC3	0.613363	7.94296	2.62136	0.0148994	0.210472	-3.00566
HIST1H2BC	0.565384	7.24577	2.62097	0.0149123	0.210472	-3.0064
LOC653328	-0.794038	11.55	-2.61974	0.014954	0.210472	-3.00876
RPL10A	-0.517605	12.1196	-2.6195	0.0149622	0.210472	-3.00922
ATP6V0E2L	-0.726842	9.99596	-2.61594	0.015084	0.210472	-3.01609
IQGAP1	0.520663	9.5103	2.61367	0.0151617	0.210472	-3.02045
IL2RB	-0.888539	10.008	-2.6127	0.0151952	0.210472	-3.02232
LAX1	-0.622258	8.7463	-2.6115	0.0152365	0.210472	-3.02461
FLJ25084	0.783263	8.28851	2.61034	0.0152767	0.210485	-3.02685
LOC642989	-0.898751	8.87508	-2.60787	0.0153626	0.210741	-3.03159
CD247	-0.808207	12.5347	-2.60728	0.0153831	0.210741	-3.03272
MOSC1	1.09004	9.94498	2.60473	0.0154724	0.210921	-3.03762
CSF2RB	0.582361	7.29245	2.60454	0.0154792	0.210921	-3.03799
ETS2	0.639802	9.21736	2.60388	0.0155022	0.210962	-3.03925
FLJ38964	0.665874	8.77876	2.60056	0.0156194	0.211413	-3.04562
LOC642113	-0.882394	11.3961	-2.59851	0.0156921	0.211791	-3.04956
LOC652878	0.726934	9.60592	2.59721	0.0157383	0.211878	-3.05205
CD74	-0.560326	10.8024	-2.59607	0.015779	0.211941	-3.05423
BMS1L	-0.580344	8.49399	-2.59141	0.0159462	0.213398	-3.06315
GPR92	-0.562035	8.62185	-2.59116	0.0159553	0.213409	-3.06363
IBRDC2	0.637776	9.42321	2.59082	0.0159675	0.213441	-3.06428
LOC440731	0.732221	8.15977	2.58785	0.016075	0.213971	-3.06995
SDCBP	0.685185	10.8458	2.58706	0.016104	0.214159	-3.07148
JMJD3	0.614336	7.99897	2.58506	0.0161767	0.214565	-3.07529
XBP1	-0.588974	10.9488	-2.5815	0.0163073	0.214993	-3.08209
LOC440055	-0.571539	11.5545	-2.58046	0.016346	0.215008	-3.08409
FAIM3	-0.821981	11.4137	-2.58017	0.0163564	0.215008	-3.08463
LOC441124	0.760036	9.84907	2.57965	0.0163757	0.215008	-3.08563
C16orf7	0.677617	9.08067	2.57709	0.0164707	0.215169	-3.09052
PDLIM7	0.572399	8.41989	2.57404	0.0165844	0.215724	-3.09633
ATG16L2	0.623903	9.33472	2.5724	0.016646	0.216007	-3.09947
IL1R2	0.72729	8.2857	2.57007	0.0167337	0.216864	-3.10391
RPL13A	-0.639736	11.4937	-2.56595	0.0168897	0.217351	-3.11175
OLIG1	-0.54923	8.6111	-2.56519	0.0169187	0.217351	-3.1132
CD8B	-0.594914	7.51799	-2.56517	0.0169196	0.217351	-3.11324
CD6	-0.883558	10.7779	-2.56514	0.0169206	0.217351	-3.11329
LOC652755	0.532465	7.2171	2.56468	0.016938	0.217351	-3.11416
PILRA	0.606304	10.1714	2.56458	0.0169421	0.217351	-3.11436
GVIN1	-0.548385	11.3753	-2.56228	0.0170302	0.217726	-3.11874
LPPR2	0.622386	8.76314	2.56176	0.0170498	0.217726	-3.11972
HSPA9B	-0.515236	9.08029	-2.56124	0.0170698	0.217726	-3.12071
RCN3	0.527968	7.13854	2.56111	0.0170748	0.217726	-3.12096
SH3GLB1	0.650625	11.1357	2.55854	0.0171742	0.218128	-3.12585
MBOAT2	0.526679	7.72773	2.55774	0.0172052	0.218304	-3.12738
HP	1.21475	7.32546	2.55688	0.0172385	0.218314	-3.12901
M6PRBP1	0.555228	11.2793	2.55344	0.0173724	0.218789	-3.13555
CYP4F3	0.597223	8.24687	2.55218	0.0174217	0.219032	-3.13794
GRAMD1A	0.638227	9.83864	2.55184	0.0174348	0.219032	-3.13857
GPR30	0.571257	7.0391	2.54308	0.0177815	0.221371	-3.15519
LOC645385	-0.66123	10.4783	-2.54062	0.01788	0.222179	-3.15985
GK	0.775077	9.4931	2.53996	0.0179065	0.222324	-3.1611
KRTAP19-6	0.507403	6.99978	2.53722	0.0180169	0.222513	-3.16629
HSPA1A	0.63832	10.5467	2.53622	0.0180573	0.222513	-3.16818
EMR3	0.688999	9.21823	2.53594	0.0180686	0.222513	-3.1687
MARCKS	0.640906	11.1845	2.5353	0.0180949	0.222574	-3.16993
C14orf4	0.53207	9.84935	2.53451	0.0181269	0.222671	-3.17142
LY96	1.0591	10.9906	2.53226	0.0182185	0.223148	-3.17567
BPI	0.764626	7.53828	2.52971	0.0183229	0.223458	-3.18049
ORF1-FL49	1.11718	10.183	2.52649	0.0184558	0.22395	-3.18658
RGS18	0.845054	10.8346	2.52496	0.0185192	0.224026	-3.18947
TMPIT	0.683129	8.47687	2.52014	0.0187198	0.225596	-3.19855
GADD45A	0.683974	8.03615	2.51694	0.0188542	0.226037	-3.20458
LITAF	0.505323	13.9053	2.51545	0.0189172	0.226354	-3.20739
LIMK2	0.563136	7.41501	2.51289	0.0190257	0.226422	-3.21221
FLJ10357	0.844898	8.18488	2.51288	0.0190265	0.226422	-3.21224
MTHFS	0.731901	9.89476	2.51247	0.0190436	0.226422	-3.213
HSPH1	-0.565046	8.43395	-2.51199	0.0190642	0.226506	-3.21391
HIST1H3D	0.596128	7.28324	2.50636	0.0193053	0.228205	-3.22449
MCTP2	0.807417	8.01273	2.50535	0.019349	0.228205	-3.2264
LOC647834	0.573886	8.09458	2.50495	0.0193665	0.228205	-3.22716
HIST2H2AA3	0.950559	11.4096	2.50209	0.0194905	0.228406	-3.23253
FLOT1	0.671447	11.0412	2.50093	0.0195406	0.228406	-3.23469
LOC387867	-0.57488	13.1751	-2.49722	0.0197034	0.229055	-3.24167
LOC642178	-0.57066	7.2168	-2.49662	0.0197296	0.229055	-3.24279
GSTM1	-0.745056	8.03457	-2.49476	0.0198115	0.229302	-3.24628
SHKBP1	0.607843	9.45764	2.49329	0.0198764	0.229478	-3.24903
ZFP90	-0.518623	8.84783	-2.49319	0.0198809	0.229478	-3.24922
CARD11	-0.58655	8.56503	-2.49213	0.0199279	0.229709	-3.25121
BEX2	-0.519579	8.30702	-2.49138	0.0199611	0.229779	-3.25261
IL7R	-0.936584	11.7838	-2.48996	0.0200246	0.229796	-3.25528
NDST1	0.681239	7.94637	2.48955	0.0200427	0.229796	-3.25604
KIAA1600	0.561989	9.51928	2.48438	0.0202749	0.231387	-3.26573
MGC23280	0.646847	7.31727	2.47746	0.0205892	0.232795	-3.27866
MAPK14	0.530515	7.34189	2.4771	0.0206057	0.232878	-3.27933
LAG3	-0.674901	8.10205	-2.47512	0.0206962	0.2331	-3.28302
KIAA1147	-0.672929	9.25564	-2.47471	0.0207154	0.2331	-3.28379
PRF1	-0.734527	10.9823	-2.46982	0.0209415	0.234215	-3.29291
LOC648984	0.82694	8.32149	2.46718	0.0210643	0.234349	-3.29783
PHTF1	0.564671	7.53959	2.46718	0.0210645	0.234349	-3.29784
LOC648314	-0.516887	11.3116	-2.46429	0.0211998	0.234849	-3.30321
MGC4093	0.534763	8.68651	2.46317	0.0212529	0.235075	-3.30531
RRAGD	0.66877	9.54606	2.46263	0.0212781	0.23515	-3.30631
NAT10	-0.50958	8.22299	-2.46191	0.0213121	0.235176	-3.30765
LOC647512	0.547067	7.61323	2.46185	0.0213149	0.235176	-3.30776
TCEA3	-0.613272	7.65558	-2.46116	0.0213476	0.235216	-3.30905
CNIH4	0.649897	9.46874	2.46056	0.0213759	0.235237	-3.31016
LOC650298	-0.564063	7.24461	-2.45711	0.0215399	0.235587	-3.31658
LOC642788	0.75509	8.13133	2.45456	0.0216618	0.236412	-3.32131
SH3BP5L	0.528801	9.21781	2.45266	0.0217532	0.236786	-3.32485
PLOD1	0.514344	10.2716	2.45237	0.0217674	0.236786	-3.32539
PLSCR1	0.785765	7.59342	2.4523	0.0217705	0.236786	-3.32552
SPOCK2	-0.809543	11.4796	-2.45198	0.021786	0.236834	-3.32611
C12orf57	-0.772065	10.8565	-2.45182	0.0217936	0.236834	-3.3264
GFI1	-0.570627	7.60835	-2.44953	0.0219043	0.237328	-3.33066
PRKCQ	-0.511871	9.28614	-2.44823	0.0219677	0.237812	-3.33308
CD79A	-0.540458	8.63318	-2.44273	0.0222365	0.239397	-3.34328
CD79B	-0.676189	9.90461	-2.43923	0.022409	0.240238	-3.34976
TDRD9	0.604405	7.00928	2.43589	0.0225746	0.240489	-3.35593
GNAQ	0.579717	7.70481	2.43533	0.0226024	0.240489	-3.35697
SYTL3	0.531698	9.3041	2.43464	0.0226369	0.240518	-3.35824
REPS2	0.550992	7.85188	2.43338	0.0226998	0.240518	-3.36057
C12orf35	0.574302	9.36005	2.42944	0.0228983	0.241185	-3.36787
RALB	0.552714	12.0726	2.42673	0.0230354	0.241513	-3.37287
EVI2A	0.534135	8.02297	2.42452	0.0231477	0.242037	-3.37694
B3GNTL1	0.552707	7.92882	2.42266	0.0232428	0.242418	-3.38038
RNF24	0.795134	11.3931	2.42266	0.023243	0.242418	-3.38039
LOC347544	-0.559563	12.5693	-2.42131	0.0233119	0.242706	-3.38287
LOC641693	0.584336	7.06902	2.42022	0.0233678	0.242803	-3.38487
LOC653907	0.689281	8.1414	2.419	0.0234306	0.24292	-3.38712
EXTL3	0.64673	9.43807	2.41563	0.0236053	0.243748	-3.39334
MYBPC3	0.71588	8.35791	2.41516	0.0236296	0.243869	-3.3942
RPGRIP1	0.578383	7.64936	2.41404	0.0236876	0.24417	-3.39625
LOC648622	-0.772439	12.3873	-2.41219	0.0237844	0.244212	-3.39967
ZNF467	0.670155	11.0107	2.41201	0.0237936	0.244212	-3.39999
C1orf71	-0.506958	10.8029	-2.41158	0.0238165	0.244212	-3.40079
SEMA4A	0.662785	10.2247	2.40987	0.0239059	0.244601	-3.40393
RB1CC1	0.523333	8.72238	2.40975	0.0239121	0.244601	-3.40415
LEF1	-0.823174	9.71614	-2.4074	0.0240358	0.244882	-3.40847
STXBP2	0.553452	11.0714	2.40703	0.0240555	0.244984	-3.40915
HIST1H2BD	0.595875	8.20015	2.40566	0.0241282	0.245435	-3.41168
APS	0.647923	8.26588	2.40494	0.0241661	0.245435	-3.41299
TNFSF13B	0.552185	11.7816	2.4003	0.0244134	0.246557	-3.42151
LOC642892	-0.725647	13.8111	-2.39944	0.0244598	0.246701	-3.42309
KIDINS220	0.545065	8.46749	2.39906	0.02448	0.24674	-3.42378
MAP2K1IP1	0.548394	9.37281	2.39786	0.0245445	0.247096	-3.42598
NQO2	0.824978	8.70798	2.39657	0.0246139	0.247599	-3.42834
ZYX	0.539029	11.582	2.38155	0.0254367	0.250332	-3.45582
FLJ45445	0.559324	7.40899	2.37891	0.0255842	0.250911	-3.46066
PLB1	0.569871	6.94539	2.37706	0.0256878	0.251636	-3.46403
PRAM1	0.523686	9.69338	2.37592	0.0257517	0.251763	-3.4661
ADRB2	-0.602619	9.34098	-2.37576	0.0257606	0.251763	-3.46639
SLC45A4	0.571823	9.66925	2.37067	0.0260483	0.253011	-3.47566
CDA	0.877856	10.9521	2.36752	0.0262281	0.253705	-3.48141
RPL5	-0.580317	11.7159	-2.36506	0.0263692	0.254095	-3.48588
GPR68	-0.523052	7.33338	-2.36427	0.0264148	0.254125	-3.48732
IL17R	0.602553	10.1553	2.36141	0.02658	0.254468	-3.49252
KYNU	0.510007	9.07344	2.36003	0.0266598	0.254972	-3.49503
TNFRSF10C	0.590844	8.14097	2.35973	0.0266772	0.255042	-3.49557
CSPG2	0.736315	10.4955	2.35778	0.0267909	0.25567	-3.49912
TXN	0.551664	12.1297	2.34609	0.0274804	0.25841	-3.5203
SLPI	1.0602	9.04844	2.34463	0.0275677	0.258695	-3.52294
KLHL3	-0.554318	7.73167	-2.34259	0.0276903	0.259301	-3.52664
LOC645656	-0.597269	12.9446	-2.33968	0.0278656	0.259671	-3.53189
ALPK1	0.690536	9.79236	2.33788	0.0279744	0.260024	-3.53514
LOC390354	-0.603446	13.0871	-2.32981	0.0284682	0.262857	-3.5497
EBI2	-0.711046	9.06765	-2.32883	0.0285287	0.263154	-3.55147
LOC648998	0.589537	7.57526	2.32748	0.0286122	0.263634	-3.5539
C9orf132	-0.589642	7.829	-2.32591	0.02871	0.263961	-3.55674
CENTD3	0.50005	10.7244	2.32112	0.0290088	0.264534	-3.56535
IFNAR1	0.631822	10.3386	2.31755	0.0292337	0.265798	-3.57177
NDUFB2	-0.516015	11.6491	-2.31594	0.0293354	0.266247	-3.57466
CXorf26	-0.505656	7.958	-2.31236	0.029563	0.26698	-3.58109
LOC645436	-0.567316	11.0209	-2.31194	0.0295901	0.26713	-3.58185
CYBRD1	0.595706	8.69148	2.30519	0.030024	0.268853	-3.59394
USP15	0.516303	8.35629	2.30095	0.0302993	0.269878	-3.60152
LOC652624	-0.515507	13.0049	-2.297	0.0305583	0.270684	-3.60859
FAM62B	-0.585766	11.6417	-2.28672	0.0312416	0.274159	-3.62694
UTS2	0.891814	7.46612	2.28595	0.0312935	0.27433	-3.62832
LOC641996	0.659157	8.11545	2.27951	0.0317289	0.276206	-3.63977
MFN2	0.535783	9.26306	2.27887	0.0317724	0.276433	-3.64091
FOLR3	1.29873	10.7961	2.27227	0.0322255	0.278702	-3.65265
HEBP2	0.523322	9.47301	2.26991	0.0323886	0.279311	-3.65683
FLJ43093	-0.53806	8.12966	-2.26542	0.0327017	0.281248	-3.6648
PSG9	0.642886	7.39211	2.26287	0.0328804	0.282022	-3.66931
HIST1H4H	0.889196	8.30235	2.26088	0.0330209	0.282393	-3.67284
CTSD	0.574839	10.5203	2.26049	0.0330484	0.28251	-3.67353
SLC43A2	0.505176	10.095	2.25673	0.0333145	0.283736	-3.68017
FLJ37970	0.503213	8.43361	2.2537	0.0335308	0.284669	-3.68552
C8orf1	0.518803	7.72291	2.24977	0.0338135	0.285196	-3.69247
PRKCH	-0.674153	10.5043	-2.24964	0.0338227	0.285196	-3.69269
HIST1H2AC	0.651636	10.3958	2.2496	0.0338254	0.285196	-3.69276
SLC25A37	0.525184	13.9009	2.24811	0.0339335	0.285542	-3.6954
SIGLEC5	0.802265	9.03777	2.24717	0.0340013	0.285676	-3.69705
TARP	-0.676156	7.85036	-2.24577	0.034103	0.285953	-3.69952
GZMB	-0.660242	11.4321	-2.24067	0.0344754	0.286655	-3.70849
ITK	-0.724271	10.3314	-2.23792	0.0346781	0.287459	-3.71334
FNBP4	-0.508109	10.4858	-2.23759	0.0347022	0.287564	-3.71391
CRIP1	-0.617599	12.0881	-2.23531	0.0348714	0.288029	-3.71793
RAB32	0.526732	10.9546	2.23497	0.0348968	0.288145	-3.71853
HOXB2	-0.516837	7.41208	-2.23331	0.0350199	0.28852	-3.72144
LRG1	0.86013	10.3223	2.23298	0.0350442	0.28852	-3.72201
IL8RB	0.685951	13.0097	2.23244	0.0350848	0.288667	-3.72297
NCF1C	0.624835	12.2779	2.23224	0.0350995	0.288695	-3.72331
GPR44	-0.704102	7.512	-2.23192	0.0351238	0.288713	-3.72389
FTHL12	0.515042	11.1811	2.2299	0.0352745	0.289292	-3.72742
TREM1	0.702618	8.14786	2.22894	0.0353471	0.289405	-3.72912
TLR5	0.932458	9.74474	2.22102	0.035946	0.291789	-3.74299
OBFC2A	0.573377	10.1993	2.21685	0.0362656	0.29202	-3.75029
RPL27	-0.559986	13.729	-2.215	0.0364078	0.292445	-3.75351
ARID3A	0.500603	10.6081	2.20913	0.0368634	0.293523	-3.76377
RPL39	-0.531345	13.4011	-2.20865	0.0369005	0.293726	-3.7646
IL8RA	0.815361	10.9163	2.20758	0.0369842	0.293933	-3.76647
EGLN1	0.50071	7.97486	2.20657	0.0370635	0.294287	-3.76823
LOC648210	-0.530009	8.95895	-2.20072	0.0375245	0.295559	-3.77841
ATF5	-0.579463	8.01005	-2.2007	0.0375258	0.295559	-3.77844
LYPD2	-0.603655	7.0469	-2.19739	0.0377891	0.296613	-3.7842
FAM62A	-0.631127	9.78616	-2.19251	0.0381808	0.297679	-3.79269
RPS26L	-0.812283	9.97625	-2.18884	0.0384766	0.298735	-3.79904
LOC652616	0.735847	9.57404	2.18775	0.0385658	0.29912	-3.80095
CCR7	-0.752409	10.8112	-2.18275	0.0389738	0.300452	-3.8096
LCN2	0.853692	9.70977	2.18252	0.0389925	0.300506	-3.81
GSTM2	-0.51537	8.35425	-2.17904	0.0392792	0.301709	-3.81602
LOC388654	-0.581644	12.4382	-2.17787	0.0393763	0.302156	-3.81805
RPL35A	-0.506643	13.9423	-2.166	0.0403697	0.306345	-3.83852
RPL22	-0.501007	11.1969	-2.16436	0.0405088	0.306393	-3.84134
CD5	-0.599728	8.45552	-2.16254	0.0406639	0.306697	-3.84448
LOC255809	0.550054	9.80834	2.16218	0.0406944	0.306718	-3.84509
C17orf60	0.582571	7.98329	2.16127	0.0407724	0.306969	-3.84667
LOC653820	-0.730487	8.01209	-2.15915	0.0409536	0.307696	-3.85031
GNG10	0.887137	9.87876	2.15622	0.0412058	0.308448	-3.85534
LOC388572	0.628374	8.53069	2.15535	0.0412805	0.308547	-3.85683
C14orf94	0.558496	8.69827	2.15465	0.0413409	0.308692	-3.85803
CEACAM8	0.785939	7.22862	2.15346	0.0414443	0.309282	-3.86008
LOC644928	-0.85743	12.017	-2.15052	0.0416999	0.310164	-3.86512
CX3CR1	-0.680752	9.72569	-2.14926	0.0418102	0.310164	-3.86729
ITPR3	-0.619175	9.6581	-2.14795	0.0419247	0.31059	-3.86953
PHF15	-0.524986	9.67161	-2.14778	0.041939	0.310605	-3.86981
GRN	0.606128	10.8759	2.14693	0.0420137	0.310706	-3.87126
FPRL1	0.805883	10.0625	2.14277	0.0423805	0.31168	-3.87839
FAM101B	0.772754	9.38508	2.13962	0.0426601	0.312488	-3.88377
HSPA6	0.529448	12.4744	2.13904	0.0427117	0.312508	-3.88477
LOC653867	0.506821	7.17662	2.13527	0.0430487	0.313073	-3.8912
LOC644191	-0.77047	11.6069	-2.13364	0.0431952	0.313507	-3.89398
CD8A	-0.775396	9.8999	-2.13298	0.043255	0.313507	-3.89512
LOC644039	-0.529944	14.0048	-2.12913	0.0436029	0.314773	-3.90167
HES4	-0.660363	8.08793	-2.1269	0.0438057	0.315494	-3.90547
RPS23	-0.598329	10.645	-2.12064	0.0443798	0.31723	-3.91612
HIST2H2AC	0.883403	10.7033	2.11927	0.0445054	0.317504	-3.91843
LOC284230	-0.55276	8.65798	-2.11105	0.0452713	0.320347	-3.93237
LOC387882	-0.58379	8.83284	-2.10945	0.0454221	0.320538	-3.93509
TNFRSF7	-0.561959	8.25253	-2.10716	0.0456382	0.320735	-3.93896
DCP2	0.50804	10.3158	2.10694	0.0456583	0.320735	-3.93933
COX7C	-0.532287	12.5409	-2.10528	0.0458159	0.32109	-3.94214
CAPZA2	0.595953	11.0583	2.10361	0.0459743	0.321477	-3.94496
S100A11	0.518245	11.8919	2.10245	0.0460853	0.321651	-3.94692
TREML2	0.581611	8.93917	2.10125	0.0461996	0.322198	-3.94895
TGFBR3	-0.727164	9.55516	-2.09738	0.0465713	0.3234	-3.95548
LOC643516	-0.844362	10.5464	-2.0954	0.0467621	0.323633	-3.95882
LOC650919	0.5011	8.03366	2.09364	0.0469326	0.324447	-3.96179
ANKRD22	0.864119	7.81219	2.09214	0.0470779	0.324457	-3.96431
KCNJ2	0.66179	10.0699	2.0898	0.0473056	0.32517	-3.96824
GPR56	-0.607394	9.14443	-2.08459	0.0478167	0.326122	-3.977
DAAM2	0.656057	6.88588	2.08387	0.0478883	0.326441	-3.97822
GPR84	0.749252	7.05103	2.08192	0.0480804	0.326875	-3.98148
LOC441193	0.502485	7.68841	2.07986	0.0482848	0.327389	-3.98494
PARP1	-0.578425	9.43874	-2.07338	0.0489331	0.329589	-3.99579
